# Supplementary material for: Barcoded multiple displacement amplification for high coverage sequencing in spatial genomics
Source: Nat Commun. 2023 Aug 29;14:5261. doi: 10.1038/s41467-023-41019-w (PMC10465490; doi:10.1038/s41467-023-41019-w)
Supplement: Supplementary file 6 — Source Data [file 41467_2023_41019_MOESM6_ESM.xlsx]

## Sheet: Figure 2b, S4a
group	sample_id	bMDA_barcode	barcode_order	NGS_read_counts	Normalized_NGS_read_counts
Before correction	barcodeBias_beforeNorm-1	TTTCAA	47	46520	0.619242
Before correction	barcodeBias_beforeNorm-1	TTTGCT	19	83841	1.11603
Before correction	barcodeBias_beforeNorm-1	TTATTG	18	82366	1.0964
Before correction	barcodeBias_beforeNorm-1	TTAACA	32	62426	0.830972
Before correction	barcodeBias_beforeNorm-1	TTACGT	28	63429	0.844323
Before correction	barcodeBias_beforeNorm-1	TTCTAC	48	41779	0.556133
Before correction	barcodeBias_beforeNorm-1	TTGTGA	2	134592	1.7916
Before correction	barcodeBias_beforeNorm-1	TTGAAT	3	101491	1.35098
Before correction	barcodeBias_beforeNorm-1	TATAAG	10	95628	1.27293
Before correction	barcodeBias_beforeNorm-1	TAACCG	42	46218	0.615222
Before correction	barcodeBias_beforeNorm-1	TAAGTC	9	95103	1.26595
Before correction	barcodeBias_beforeNorm-1	TACATA	24	77535	1.03209
Before correction	barcodeBias_beforeNorm-1	TAGAGC	1	152677	2.03233
Before correction	barcodeBias_beforeNorm-1	TCTAGT	40	63436	0.844417
Before correction	barcodeBias_beforeNorm-1	TCATGC	25	68360	0.909961
Before correction	barcodeBias_beforeNorm-1	TCAGAT	16	84782	1.12856
Before correction	barcodeBias_beforeNorm-1	TCCCAG	31	61566	0.819524
Before correction	barcodeBias_beforeNorm-1	TCGACG	39	55816	0.742984
Before correction	barcodeBias_beforeNorm-1	TGAAAC	11	90490	1.20454
Before correction	barcodeBias_beforeNorm-1	TGACTA	23	71626	0.953436
Before correction	barcodeBias_beforeNorm-1	ATTTAG	33	72140	0.960278
Before correction	barcodeBias_beforeNorm-1	ATCACC	46	41625	0.554083
Before correction	barcodeBias_beforeNorm-1	ATCCAT	41	42819	0.569977
Before correction	barcodeBias_beforeNorm-1	AATTGT	15	93584	1.24573
Before correction	barcodeBias_beforeNorm-1	AATACA	22	73258	0.97516
Before correction	barcodeBias_beforeNorm-1	AAACGA	13	86322	1.14906
Before correction	barcodeBias_beforeNorm-1	AAAGCT	14	85821	1.14239
Before correction	barcodeBias_beforeNorm-1	AAGTAA	6	92364	1.22949
Before correction	barcodeBias_beforeNorm-1	ACTAAC	45	44433	0.591462
Before correction	barcodeBias_beforeNorm-1	ACTCTG	35	62274	0.828949
Before correction	barcodeBias_beforeNorm-1	ACATCG	43	50554	0.67294
Before correction	barcodeBias_beforeNorm-1	ACCAGA	12	91537	1.21848
Before correction	barcodeBias_beforeNorm-1	ACGGTA	37	63450	0.844603
Before correction	barcodeBias_beforeNorm-1	AGCTCA	27	64991	0.865116
Before correction	barcodeBias_beforeNorm-1	CTTAGA	8	85348	1.13609
Before correction	barcodeBias_beforeNorm-1	CTTCCG	44	46276	0.615994
Before correction	barcodeBias_beforeNorm-1	CTATAT	36	57352	0.76343
Before correction	barcodeBias_beforeNorm-1	CTAGCC	29	62461	0.831438
Before correction	barcodeBias_beforeNorm-1	CTCATT	30	61481	0.818393
Before correction	barcodeBias_beforeNorm-1	CACGGC	17	78373	1.04325
Before correction	barcodeBias_beforeNorm-1	CCTGTT	21	81121	1.07983
Before correction	barcodeBias_beforeNorm-1	CCAAAG	4	91361	1.21613
Before correction	barcodeBias_beforeNorm-1	CCCTTG	38	53837	0.716641
Before correction	barcodeBias_beforeNorm-1	CCCGAA	34	63034	0.839065
Before correction	barcodeBias_beforeNorm-1	CGTGCA	5	104767	1.39459
Before correction	barcodeBias_beforeNorm-1	CGAACT	20	80858	1.07633
Before correction	barcodeBias_beforeNorm-1	CGGCTT	7	101236	1.34758
Before correction	barcodeBias_beforeNorm-1	GTAGTT	26	93597	1.2459
Before correction	barcodeBias_beforeNorm-2	TTTCAA	47	32108	0.605869
Before correction	barcodeBias_beforeNorm-2	TTTGCT	19	63127	1.19119
Before correction	barcodeBias_beforeNorm-2	TTATTG	18	59619	1.12499
Before correction	barcodeBias_beforeNorm-2	TTAACA	32	45659	0.861573
Before correction	barcodeBias_beforeNorm-2	TTACGT	28	48016	0.906048
Before correction	barcodeBias_beforeNorm-2	TTCTAC	48	29747	0.561318
Before correction	barcodeBias_beforeNorm-2	TTGTGA	2	77089	1.45465
Before correction	barcodeBias_beforeNorm-2	TTGAAT	3	73007	1.37762
Before correction	barcodeBias_beforeNorm-2	TATAAG	10	65698	1.2397
Before correction	barcodeBias_beforeNorm-2	TAACCG	42	36826	0.694896
Before correction	barcodeBias_beforeNorm-2	TAAGTC	9	63486	1.19796
Before correction	barcodeBias_beforeNorm-2	TACATA	24	47054	0.887896
Before correction	barcodeBias_beforeNorm-2	TAGAGC	1	103504	1.95309
Before correction	barcodeBias_beforeNorm-2	TCTAGT	40	32779	0.618531
Before correction	barcodeBias_beforeNorm-2	TCATGC	25	52777	0.995887
Before correction	barcodeBias_beforeNorm-2	TCAGAT	16	64216	1.21174
Before correction	barcodeBias_beforeNorm-2	TCCCAG	31	45724	0.862799
Before correction	barcodeBias_beforeNorm-2	TCGACG	39	35246	0.665082
Before correction	barcodeBias_beforeNorm-2	TGAAAC	11	65754	1.24076
Before correction	barcodeBias_beforeNorm-2	TGACTA	23	53011	1.0003
Before correction	barcodeBias_beforeNorm-2	ATTTAG	33	40581	0.765752
Before correction	barcodeBias_beforeNorm-2	ATCACC	46	31884	0.601642
Before correction	barcodeBias_beforeNorm-2	ATCCAT	41	36710	0.692707
Before correction	barcodeBias_beforeNorm-2	AATTGT	15	63346	1.19532
Before correction	barcodeBias_beforeNorm-2	AATACA	22	53408	1.00779
Before correction	barcodeBias_beforeNorm-2	AAACGA	13	64407	1.21534
Before correction	barcodeBias_beforeNorm-2	AAAGCT	14	64659	1.2201
Before correction	barcodeBias_beforeNorm-2	AAGTAA	6	69058	1.30311
Before correction	barcodeBias_beforeNorm-2	ACTAAC	45	34396	0.649043
Before correction	barcodeBias_beforeNorm-2	ACTCTG	35	45141	0.851798
Before correction	barcodeBias_beforeNorm-2	ACATCG	43	35171	0.663667
Before correction	barcodeBias_beforeNorm-2	ACCAGA	12	65530	1.23653
Before correction	barcodeBias_beforeNorm-2	ACGGTA	37	38715	0.730541
Before correction	barcodeBias_beforeNorm-2	AGCTCA	27	49601	0.935957
Before correction	barcodeBias_beforeNorm-2	CTTAGA	8	72478	1.36764
Before correction	barcodeBias_beforeNorm-2	CTTCCG	44	34497	0.650949
Before correction	barcodeBias_beforeNorm-2	CTATAT	36	42115	0.794698
Before correction	barcodeBias_beforeNorm-2	CTAGCC	29	47244	0.891481
Before correction	barcodeBias_beforeNorm-2	CTCATT	30	46568	0.878725
Before correction	barcodeBias_beforeNorm-2	CACGGC	17	63029	1.18934
Before correction	barcodeBias_beforeNorm-2	CCTGTT	21	57541	1.08578
Before correction	barcodeBias_beforeNorm-2	CCAAAG	4	75816	1.43063
Before correction	barcodeBias_beforeNorm-2	CCCTTG	38	38899	0.734013
Before correction	barcodeBias_beforeNorm-2	CCCGAA	34	42249	0.797227
Before correction	barcodeBias_beforeNorm-2	CGTGCA	5	72321	1.36468
Before correction	barcodeBias_beforeNorm-2	CGAACT	20	57355	1.08227
Before correction	barcodeBias_beforeNorm-2	CGGCTT	7	66586	1.25646
Before correction	barcodeBias_beforeNorm-2	GTAGTT	26	40006	0.754902
Before correction	barcodeBias_beforeNorm-3	TTTCAA	47	44248	0.570767
Before correction	barcodeBias_beforeNorm-3	TTTGCT	19	70848	0.913888
Before correction	barcodeBias_beforeNorm-3	TTATTG	18	91178	1.17613
Before correction	barcodeBias_beforeNorm-3	TTAACA	32	68482	0.883368
Before correction	barcodeBias_beforeNorm-3	TTACGT	28	72784	0.938861
Before correction	barcodeBias_beforeNorm-3	TTCTAC	48	52079	0.671782
Before correction	barcodeBias_beforeNorm-3	TTGTGA	2	98102	1.26545
Before correction	barcodeBias_beforeNorm-3	TTGAAT	3	118806	1.53251
Before correction	barcodeBias_beforeNorm-3	TATAAG	10	100090	1.29109
Before correction	barcodeBias_beforeNorm-3	TAACCG	42	52666	0.679353
Before correction	barcodeBias_beforeNorm-3	TAAGTC	9	106467	1.37335
Before correction	barcodeBias_beforeNorm-3	TACATA	24	81325	1.04903
Before correction	barcodeBias_beforeNorm-3	TAGAGC	1	170200	2.19546
Before correction	barcodeBias_beforeNorm-3	TCTAGT	40	44832	0.578301
Before correction	barcodeBias_beforeNorm-3	TCATGC	25	77905	1.00492
Before correction	barcodeBias_beforeNorm-3	TCAGAT	16	90008	1.16104
Before correction	barcodeBias_beforeNorm-3	TCCCAG	31	70202	0.905555
Before correction	barcodeBias_beforeNorm-3	TCGACG	39	50806	0.655361
Before correction	barcodeBias_beforeNorm-3	TGAAAC	11	104730	1.35094
Before correction	barcodeBias_beforeNorm-3	TGACTA	23	83116	1.07214
Before correction	barcodeBias_beforeNorm-3	ATTTAG	33	61217	0.789655
Before correction	barcodeBias_beforeNorm-3	ATCACC	46	51760	0.667667
Before correction	barcodeBias_beforeNorm-3	ATCCAT	41	57309	0.739245
Before correction	barcodeBias_beforeNorm-3	AATTGT	15	85286	1.10013
Before correction	barcodeBias_beforeNorm-3	AATACA	22	81394	1.04992
Before correction	barcodeBias_beforeNorm-3	AAACGA	13	101380	1.30773
Before correction	barcodeBias_beforeNorm-3	AAAGCT	14	99966	1.28949
Before correction	barcodeBias_beforeNorm-3	AAGTAA	6	102724	1.32507
Before correction	barcodeBias_beforeNorm-3	ACTAAC	45	46718	0.602629
Before correction	barcodeBias_beforeNorm-3	ACTCTG	35	55422	0.714904
Before correction	barcodeBias_beforeNorm-3	ACATCG	43	49289	0.635793
Before correction	barcodeBias_beforeNorm-3	ACCAGA	12	103356	1.33322
Before correction	barcodeBias_beforeNorm-3	ACGGTA	37	44180	0.56989
Before correction	barcodeBias_beforeNorm-3	AGCTCA	27	74377	0.95941
Before correction	barcodeBias_beforeNorm-3	CTTAGA	8	103898	1.34021
Before correction	barcodeBias_beforeNorm-3	CTTCCG	44	50878	0.65629
Before correction	barcodeBias_beforeNorm-3	CTATAT	36	61063	0.787669
Before correction	barcodeBias_beforeNorm-3	CTAGCC	29	68142	0.878983
Before correction	barcodeBias_beforeNorm-3	CTCATT	30	69693	0.89899
Before correction	barcodeBias_beforeNorm-3	CACGGC	17	90477	1.16709
Before correction	barcodeBias_beforeNorm-3	CCTGTT	21	71538	0.922789
Before correction	barcodeBias_beforeNorm-3	CCAAAG	4	107946	1.39243
Before correction	barcodeBias_beforeNorm-3	CCCTTG	38	48212	0.6219
Before correction	barcodeBias_beforeNorm-3	CCCGAA	34	63153	0.814628
Before correction	barcodeBias_beforeNorm-3	CGTGCA	5	86347	1.11381
Before correction	barcodeBias_beforeNorm-3	CGAACT	20	77102	0.99456
Before correction	barcodeBias_beforeNorm-3	CGGCTT	7	96819	1.2489
Before correction	barcodeBias_beforeNorm-3	GTAGTT	26	62618	0.807727
After correction	barcodeBias_afterNorm-1	TTTCAA	47	95071	0.943326
After correction	barcodeBias_afterNorm-1	TTTGCT	19	86546	0.858738
After correction	barcodeBias_afterNorm-1	TTATTG	18	100510	0.997294
After correction	barcodeBias_afterNorm-1	TTAACA	32	106156	1.05332
After correction	barcodeBias_afterNorm-1	TTACGT	28	103909	1.03102
After correction	barcodeBias_afterNorm-1	TTCTAC	48	89708	0.890113
After correction	barcodeBias_afterNorm-1	TTGTGA	2	76872	0.76275
After correction	barcodeBias_afterNorm-1	TTGAAT	3	101896	1.01105
After correction	barcodeBias_afterNorm-1	TATAAG	10	89606	0.889101
After correction	barcodeBias_afterNorm-1	TAACCG	42	108499	1.07656
After correction	barcodeBias_afterNorm-1	TAAGTC	9	99301	0.985298
After correction	barcodeBias_afterNorm-1	TACATA	24	114919	1.14026
After correction	barcodeBias_afterNorm-1	TAGAGC	1	106210	1.05385
After correction	barcodeBias_afterNorm-1	TCTAGT	40	74081	0.735056
After correction	barcodeBias_afterNorm-1	TCATGC	25	100681	0.998991
After correction	barcodeBias_afterNorm-1	TCAGAT	16	90982	0.902754
After correction	barcodeBias_afterNorm-1	TCCCAG	31	98839	0.980714
After correction	barcodeBias_afterNorm-1	TCGACG	39	86328	0.856575
After correction	barcodeBias_afterNorm-1	TGAAAC	11	98629	0.97863
After correction	barcodeBias_afterNorm-1	TGACTA	23	101757	1.00967
After correction	barcodeBias_afterNorm-1	ATTTAG	33	88465	0.877779
After correction	barcodeBias_afterNorm-1	ATCACC	46	102896	1.02097
After correction	barcodeBias_afterNorm-1	ATCCAT	41	99836	0.990606
After correction	barcodeBias_afterNorm-1	AATTGT	15	104566	1.03754
After correction	barcodeBias_afterNorm-1	AATACA	22	102119	1.01326
After correction	barcodeBias_afterNorm-1	AAACGA	13	104294	1.03484
After correction	barcodeBias_afterNorm-1	AAAGCT	14	109581	1.0873
After correction	barcodeBias_afterNorm-1	AAGTAA	6	94232	0.935001
After correction	barcodeBias_afterNorm-1	ACTAAC	45	89292	0.885985
After correction	barcodeBias_afterNorm-1	ACTCTG	35	94578	0.938435
After correction	barcodeBias_afterNorm-1	ACATCG	43	102204	1.0141
After correction	barcodeBias_afterNorm-1	ACCAGA	12	95483	0.947414
After correction	barcodeBias_afterNorm-1	ACGGTA	37	87875	0.871925
After correction	barcodeBias_afterNorm-1	AGCTCA	27	101071	1.00286
After correction	barcodeBias_afterNorm-1	CTTAGA	8	97022	0.962685
After correction	barcodeBias_afterNorm-1	CTTCCG	44	97615	0.968569
After correction	barcodeBias_afterNorm-1	CTATAT	36	130123	1.29112
After correction	barcodeBias_afterNorm-1	CTAGCC	29	118689	1.17767
After correction	barcodeBias_afterNorm-1	CTCATT	30	106041	1.05217
After correction	barcodeBias_afterNorm-1	CACGGC	17	113997	1.13112
After correction	barcodeBias_afterNorm-1	CCTGTT	21	105513	1.04694
After correction	barcodeBias_afterNorm-1	CCAAAG	4	111357	1.10492
After correction	barcodeBias_afterNorm-1	CCCTTG	38	114233	1.13346
After correction	barcodeBias_afterNorm-1	CCCGAA	34	126603	1.2562
After correction	barcodeBias_afterNorm-1	CGTGCA	5	101409	1.00621
After correction	barcodeBias_afterNorm-1	CGAACT	20	105676	1.04855
After correction	barcodeBias_afterNorm-1	CGGCTT	7	138560	1.37484
After correction	barcodeBias_afterNorm-1	GTAGTT	26	63741	0.63246
After correction	barcodeBias_afterNorm-2	TTTCAA	47	74884	0.965708
After correction	barcodeBias_afterNorm-2	TTTGCT	19	83555	1.07753
After correction	barcodeBias_afterNorm-2	TTATTG	18	71857	0.926671
After correction	barcodeBias_afterNorm-2	TTAACA	32	74638	0.962535
After correction	barcodeBias_afterNorm-2	TTACGT	28	75460	0.973136
After correction	barcodeBias_afterNorm-2	TTCTAC	48	66462	0.857097
After correction	barcodeBias_afterNorm-2	TTGTGA	2	83201	1.07296
After correction	barcodeBias_afterNorm-2	TTGAAT	3	89810	1.15819
After correction	barcodeBias_afterNorm-2	TATAAG	10	80467	1.03771
After correction	barcodeBias_afterNorm-2	TAACCG	42	82870	1.0687
After correction	barcodeBias_afterNorm-2	TAAGTC	9	83977	1.08297
After correction	barcodeBias_afterNorm-2	TACATA	24	89014	1.14793
After correction	barcodeBias_afterNorm-2	TAGAGC	1	86880	1.12041
After correction	barcodeBias_afterNorm-2	TCTAGT	40	96759	1.24781
After correction	barcodeBias_afterNorm-2	TCATGC	25	83119	1.07191
After correction	barcodeBias_afterNorm-2	TCAGAT	16	77462	0.998954
After correction	barcodeBias_afterNorm-2	TCCCAG	31	67932	0.876054
After correction	barcodeBias_afterNorm-2	TCGACG	39	88668	1.14347
After correction	barcodeBias_afterNorm-2	TGAAAC	11	71373	0.92043
After correction	barcodeBias_afterNorm-2	TGACTA	23	64043	0.825901
After correction	barcodeBias_afterNorm-2	ATTTAG	33	69207	0.892497
After correction	barcodeBias_afterNorm-2	ATCACC	46	65550	0.845336
After correction	barcodeBias_afterNorm-2	ATCCAT	41	67245	0.867195
After correction	barcodeBias_afterNorm-2	AATTGT	15	82736	1.06697
After correction	barcodeBias_afterNorm-2	AATACA	22	67200	0.866614
After correction	barcodeBias_afterNorm-2	AAACGA	13	67403	0.869232
After correction	barcodeBias_afterNorm-2	AAAGCT	14	75270	0.970685
After correction	barcodeBias_afterNorm-2	AAGTAA	6	76333	0.984394
After correction	barcodeBias_afterNorm-2	ACTAAC	45	89189	1.15019
After correction	barcodeBias_afterNorm-2	ACTCTG	35	86110	1.11048
After correction	barcodeBias_afterNorm-2	ACATCG	43	70242	0.905844
After correction	barcodeBias_afterNorm-2	ACCAGA	12	69546	0.896868
After correction	barcodeBias_afterNorm-2	ACGGTA	37	103747	1.33793
After correction	barcodeBias_afterNorm-2	AGCTCA	27	82024	1.05779
After correction	barcodeBias_afterNorm-2	CTTAGA	8	71567	0.922931
After correction	barcodeBias_afterNorm-2	CTTCCG	44	82750	1.06715
After correction	barcodeBias_afterNorm-2	CTATAT	36	77339	0.997367
After correction	barcodeBias_afterNorm-2	CTAGCC	29	83850	1.08133
After correction	barcodeBias_afterNorm-2	CTCATT	30	64295	0.829151
After correction	barcodeBias_afterNorm-2	CACGGC	17	79306	1.02273
After correction	barcodeBias_afterNorm-2	CCTGTT	21	89459	1.15367
After correction	barcodeBias_afterNorm-2	CCAAAG	4	80265	1.0351
After correction	barcodeBias_afterNorm-2	CCCTTG	38	80119	1.03322
After correction	barcodeBias_afterNorm-2	CCCGAA	34	85869	1.10737
After correction	barcodeBias_afterNorm-2	CGTGCA	5	69173	0.892058
After correction	barcodeBias_afterNorm-2	CGAACT	20	71860	0.92671
After correction	barcodeBias_afterNorm-2	CGGCTT	7	57270	0.738557
After correction	barcodeBias_afterNorm-2	GTAGTT	26	64716	0.834581
After correction	barcodeBias_afterNorm-3	TTTCAA	47	30547	1.02131
After correction	barcodeBias_afterNorm-3	TTTGCT	19	32057	1.0718
After correction	barcodeBias_afterNorm-3	TTATTG	18	29748	0.994598
After correction	barcodeBias_afterNorm-3	TTAACA	32	32883	1.09941
After correction	barcodeBias_afterNorm-3	TTACGT	28	29730	0.993996
After correction	barcodeBias_afterNorm-3	TTCTAC	48	31852	1.06494
After correction	barcodeBias_afterNorm-3	TTGTGA	2	31140	1.04114
After correction	barcodeBias_afterNorm-3	TTGAAT	3	30473	1.01884
After correction	barcodeBias_afterNorm-3	TATAAG	10	31230	1.04415
After correction	barcodeBias_afterNorm-3	TAACCG	42	28399	0.949495
After correction	barcodeBias_afterNorm-3	TAAGTC	9	29223	0.977045
After correction	barcodeBias_afterNorm-3	TACATA	24	28729	0.960528
After correction	barcodeBias_afterNorm-3	TAGAGC	1	30482	1.01914
After correction	barcodeBias_afterNorm-3	TCTAGT	40	26106	0.872831
After correction	barcodeBias_afterNorm-3	TCATGC	25	32283	1.07935
After correction	barcodeBias_afterNorm-3	TCAGAT	16	31007	1.03669
After correction	barcodeBias_afterNorm-3	TCCCAG	31	33699	1.1267
After correction	barcodeBias_afterNorm-3	TCGACG	39	32004	1.07002
After correction	barcodeBias_afterNorm-3	TGAAAC	11	32827	1.09754
After correction	barcodeBias_afterNorm-3	TGACTA	23	32615	1.09045
After correction	barcodeBias_afterNorm-3	ATTTAG	33	31713	1.0603
After correction	barcodeBias_afterNorm-3	ATCACC	46	30928	1.03405
After correction	barcodeBias_afterNorm-3	ATCCAT	41	31363	1.04859
After correction	barcodeBias_afterNorm-3	AATTGT	15	27420	0.916763
After correction	barcodeBias_afterNorm-3	AATACA	22	29003	0.969689
After correction	barcodeBias_afterNorm-3	AAACGA	13	28997	0.969489
After correction	barcodeBias_afterNorm-3	AAAGCT	14	29726	0.993862
After correction	barcodeBias_afterNorm-3	AAGTAA	6	37878	1.26642
After correction	barcodeBias_afterNorm-3	ACTAAC	45	28562	0.954945
After correction	barcodeBias_afterNorm-3	ACTCTG	35	29264	0.978416
After correction	barcodeBias_afterNorm-3	ACATCG	43	31926	1.06742
After correction	barcodeBias_afterNorm-3	ACCAGA	12	30362	1.01513
After correction	barcodeBias_afterNorm-3	ACGGTA	37	28253	0.944614
After correction	barcodeBias_afterNorm-3	AGCTCA	27	29341	0.98099
After correction	barcodeBias_afterNorm-3	CTTAGA	8	26682	0.892089
After correction	barcodeBias_afterNorm-3	CTTCCG	44	26351	0.881022
After correction	barcodeBias_afterNorm-3	CTATAT	36	28426	0.950398
After correction	barcodeBias_afterNorm-3	CTAGCC	29	25987	0.868852
After correction	barcodeBias_afterNorm-3	CTCATT	30	30782	1.02917
After correction	barcodeBias_afterNorm-3	CACGGC	17	28738	0.960829
After correction	barcodeBias_afterNorm-3	CCTGTT	21	31415	1.05033
After correction	barcodeBias_afterNorm-3	CCAAAG	4	27132	0.907134
After correction	barcodeBias_afterNorm-3	CCCTTG	38	29437	0.9842
After correction	barcodeBias_afterNorm-3	CCCGAA	34	26963	0.901484
After correction	barcodeBias_afterNorm-3	CGTGCA	5	29370	0.98196
After correction	barcodeBias_afterNorm-3	CGAACT	20	27914	0.933279
After correction	barcodeBias_afterNorm-3	CGGCTT	7	27688	0.925723
After correction	barcodeBias_afterNorm-3	GTAGTT	26	27005	0.902888

## Sheet: Figure 2c, S4d
sample_id	Barcode	Template	NGS_read_counts	NGS_read_ratio	type
HL60_66pg_bMDA_WGS-3	CTTAGA	66pg gDNA	790332	0.869834	Successfully barcoded (found in Read 2)
HL60_66pg_bMDA_WGS-4	CGTGCA	66pg gDNA	664217	0.875953	Successfully barcoded (found in Read 2)
HL60_single_cell_bMDA_WGS-1	TATAAG	single cell	629202	0.765906	Successfully barcoded (found in Read 2)
HL60_single_cell_bMDA_WGS-5	TATAAG	single cell	513401	0.691603	Successfully barcoded (found in Read 2)
HL60_single_cell_bMDA_WGS-2	TCGACG	single cell	479087	0.509502	Successfully barcoded (found in Read 2)
HL60_single_cell_bMDA_WGS-6	AAACGA	single cell	782826	0.78402	Successfully barcoded (found in Read 2)
HL60_single_cell_bMDA_WGS-7	CTTAGA	single cell	830035	0.835537	Successfully barcoded (found in Read 2)
HL60_single_cell_bMDA_WGS-3	CCAAAG	single cell	653709	0.783633	Successfully barcoded (found in Read 2)
HL60_single_cell_bMDA_WGS-4	CGTGCA	single cell	750373	0.836996	Successfully barcoded (found in Read 2)
HL60_66pg_bMDA_WGS-3	CTTAGA	66pg gDNA	22401	0.0246544	Found in Read 2 with single mismatch
HL60_66pg_bMDA_WGS-4	CGTGCA	66pg gDNA	16902	0.0222899	Found in Read 2 with single mismatch
HL60_single_cell_bMDA_WGS-1	TATAAG	single cell	15455	0.0188128	Found in Read 2 with single mismatch
HL60_single_cell_bMDA_WGS-5	TATAAG	single cell	14356	0.019339	Found in Read 2 with single mismatch
HL60_single_cell_bMDA_WGS-2	TCGACG	single cell	29053	0.0308974	Found in Read 2 with single mismatch
HL60_single_cell_bMDA_WGS-6	AAACGA	single cell	11650	0.0116678	Found in Read 2 with single mismatch
HL60_single_cell_bMDA_WGS-7	CTTAGA	single cell	23759	0.0239165	Found in Read 2 with single mismatch
HL60_single_cell_bMDA_WGS-3	CCAAAG	single cell	12375	0.0148345	Found in Read 2 with single mismatch
HL60_single_cell_bMDA_WGS-4	CGTGCA	single cell	18765	0.0209312	Found in Read 2 with single mismatch
HL60_66pg_bMDA_WGS-3	CTTAGA	66pg gDNA	3327	0.00366167	Barcode found in Read 1
HL60_66pg_bMDA_WGS-4	CGTGCA	66pg gDNA	11752	0.0154983	Barcode found in Read 1
HL60_single_cell_bMDA_WGS-1	TATAAG	single cell	9257	0.0112682	Barcode found in Read 1
HL60_single_cell_bMDA_WGS-5	TATAAG	single cell	6986	0.00941085	Barcode found in Read 1
HL60_single_cell_bMDA_WGS-2	TCGACG	single cell	208376	0.221605	Barcode found in Read 1
HL60_single_cell_bMDA_WGS-6	AAACGA	single cell	13487	0.0135076	Barcode found in Read 1
HL60_single_cell_bMDA_WGS-7	CTTAGA	single cell	1342	0.0013509	Barcode found in Read 1
HL60_single_cell_bMDA_WGS-3	CCAAAG	single cell	3533	0.00423518	Barcode found in Read 1
HL60_single_cell_bMDA_WGS-4	CGTGCA	single cell	12131	0.0135314	Barcode found in Read 1
HL60_66pg_bMDA_WGS-3	CTTAGA	66pg gDNA	186	0.00020471	Found in Read 1 with single mismatch
HL60_66pg_bMDA_WGS-4	CGTGCA	66pg gDNA	220	0.000290131	Found in Read 1 with single mismatch
HL60_single_cell_bMDA_WGS-1	TATAAG	single cell	624	0.000759574	Found in Read 1 with single mismatch
HL60_single_cell_bMDA_WGS-5	TATAAG	single cell	559	0.000753029	Found in Read 1 with single mismatch
HL60_single_cell_bMDA_WGS-2	TCGACG	single cell	8036	0.00854616	Found in Read 1 with single mismatch
HL60_single_cell_bMDA_WGS-6	AAACGA	single cell	329	0.000329502	Found in Read 1 with single mismatch
HL60_single_cell_bMDA_WGS-7	CTTAGA	single cell	157	0.000158041	Found in Read 1 with single mismatch
HL60_single_cell_bMDA_WGS-3	CCAAAG	single cell	393	0.000471108	Found in Read 1 with single mismatch
HL60_single_cell_bMDA_WGS-4	CGTGCA	single cell	307	0.00034244	Found in Read 1 with single mismatch
HL60_66pg_bMDA_WGS-3	CTTAGA	66pg gDNA	615	0.000676865	Contains unintended 47 barcodes
HL60_66pg_bMDA_WGS-4	CGTGCA	66pg gDNA	192	0.000253205	Contains unintended 47 barcodes
HL60_single_cell_bMDA_WGS-1	TATAAG	single cell	878	0.00106876	Contains unintended 47 barcodes
HL60_single_cell_bMDA_WGS-5	TATAAG	single cell	1057	0.00142389	Contains unintended 47 barcodes
HL60_single_cell_bMDA_WGS-2	TCGACG	single cell	989	0.00105179	Contains unintended 47 barcodes
HL60_single_cell_bMDA_WGS-6	AAACGA	single cell	837	0.000838277	Contains unintended 47 barcodes
HL60_single_cell_bMDA_WGS-7	CTTAGA	single cell	740	0.000744905	Contains unintended 47 barcodes
HL60_single_cell_bMDA_WGS-3	CCAAAG	single cell	1312	0.00157276	Contains unintended 47 barcodes
HL60_single_cell_bMDA_WGS-4	CGTGCA	single cell	407	0.000453984	Contains unintended 47 barcodes
HL60_66pg_bMDA_WGS-3	CTTAGA	66pg gDNA	57042	0.06278	Barcode sequencing failure
HL60_66pg_bMDA_WGS-4	CGTGCA	66pg gDNA	41512	0.054745	Barcode sequencing failure
HL60_single_cell_bMDA_WGS-1	TATAAG	single cell	47699	0.0580624	Barcode sequencing failure
HL60_single_cell_bMDA_WGS-5	TATAAG	single cell	77223	0.104027	Barcode sequencing failure
HL60_single_cell_bMDA_WGS-2	TCGACG	single cell	64131	0.0682023	Barcode sequencing failure
HL60_single_cell_bMDA_WGS-6	AAACGA	single cell	104376	0.104535	Barcode sequencing failure
HL60_single_cell_bMDA_WGS-7	CTTAGA	single cell	68841	0.0692973	Barcode sequencing failure
HL60_single_cell_bMDA_WGS-3	CCAAAG	single cell	70369	0.0843548	Barcode sequencing failure
HL60_single_cell_bMDA_WGS-4	CGTGCA	single cell	74956	0.0836089	Barcode sequencing failure
HL60_66pg_bMDA_WGS-3	CTTAGA	66pg gDNA	34698	0.0381884	Not matched to any of 48 barcode
HL60_66pg_bMDA_WGS-4	CGTGCA	66pg gDNA	23484	0.0309701	Not matched to any of 48 barcode
HL60_single_cell_bMDA_WGS-1	TATAAG	single cell	118398	0.144122	Not matched to any of 48 barcode
HL60_single_cell_bMDA_WGS-5	TATAAG	single cell	128753	0.173443	Not matched to any of 48 barcode
HL60_single_cell_bMDA_WGS-2	TCGACG	single cell	150633	0.160196	Not matched to any of 48 barcode
HL60_single_cell_bMDA_WGS-6	AAACGA	single cell	84972	0.0851016	Not matched to any of 48 barcode
HL60_single_cell_bMDA_WGS-7	CTTAGA	single cell	68541	0.0689953	Not matched to any of 48 barcode
HL60_single_cell_bMDA_WGS-3	CCAAAG	single cell	92512	0.110899	Not matched to any of 48 barcode
HL60_single_cell_bMDA_WGS-4	CGTGCA	single cell	39568	0.0441357	Not matched to any of 48 barcode

## Sheet: Figure 2d
sample_id	Barcode	Template	Mapped_to	Mapping_ratio
barcodeSwap_bMDA-1	TATAAG	Mouse	Human	0.00651577
barcodeSwap_bMDA-2	TCGACG	Mouse	Human	0.00800604
barcodeSwap_bMDA-3	AAACGA	Mouse	Human	0.00172906
barcodeSwap_bMDA-4	CTTAGA	Mouse	Human	0.00167823
barcodeSwap_bMDA-5	CCAAAG	Mouse	Human	0.000987167
barcodeSwap_bMDA-6	CGTGCA	Mouse	Human	0.000786102
barcodeSwap_bMDA-1	TATAAG	Human	Mouse	0.000107219
barcodeSwap_bMDA-2	TCGACG	Human	Mouse	9.8e-05
barcodeSwap_bMDA-3	AAACGA	Human	Mouse	9.56e-05
barcodeSwap_bMDA-4	CTTAGA	Human	Mouse	9.33e-05
barcodeSwap_bMDA-5	CCAAAG	Human	Mouse	5.72e-05
barcodeSwap_bMDA-6	CGTGCA	Human	Mouse	8.47e-05
barcodeSwap_bMDA-1	TATAAG	Mouse	Mouse	0.993484
barcodeSwap_bMDA-2	TCGACG	Mouse	Mouse	0.991994
barcodeSwap_bMDA-3	AAACGA	Mouse	Mouse	0.998271
barcodeSwap_bMDA-4	CTTAGA	Mouse	Mouse	0.998322
barcodeSwap_bMDA-5	CCAAAG	Mouse	Mouse	0.999013
barcodeSwap_bMDA-6	CGTGCA	Mouse	Mouse	0.999214
barcodeSwap_bMDA-1	TATAAG	Human	Human	0.999893
barcodeSwap_bMDA-2	TCGACG	Human	Human	0.999902
barcodeSwap_bMDA-3	AAACGA	Human	Human	0.999904
barcodeSwap_bMDA-4	CTTAGA	Human	Human	0.999907
barcodeSwap_bMDA-5	CCAAAG	Human	Human	0.999943
barcodeSwap_bMDA-6	CGTGCA	Human	Human	0.999915
reference	Index hopping (Illumina)			0.00582

## Sheet: Figure 3b, S5a
sample_id	Method	Normalized_sequncing_depth	Coverage_breadth
HL60_single_cell_bMDA_Exome-1	bMDA	0	0
HL60_single_cell_bMDA_Exome-1	bMDA	0.195032	0.103332
HL60_single_cell_bMDA_Exome-1	bMDA	0.390065	0.181641
HL60_single_cell_bMDA_Exome-1	bMDA	0.585097	0.246205
HL60_single_cell_bMDA_Exome-1	bMDA	0.78013	0.298679
HL60_single_cell_bMDA_Exome-1	bMDA	0.975162	0.342783
HL60_single_cell_bMDA_Exome-1	bMDA	1.17019	0.380809
HL60_single_cell_bMDA_Exome-1	bMDA	1.36523	0.413245
HL60_single_cell_bMDA_Exome-1	bMDA	1.56026	0.442007
HL60_single_cell_bMDA_Exome-1	bMDA	1.95032	0.491605
HL60_single_cell_bMDA_Exome-1	bMDA	2.34039	0.530811
HL60_single_cell_bMDA_Exome-1	bMDA	2.73045	0.563097
HL60_single_cell_bMDA_Exome-1	bMDA	3.12052	0.591398
HL60_single_cell_bMDA_Exome-1	bMDA	3.51058	0.6154
HL60_single_cell_bMDA_Exome-1	bMDA	3.90065	0.636198
HL60_single_cell_bMDA_Exome-1	bMDA	4.68078	0.670067
HL60_single_cell_bMDA_Exome-1	bMDA	7.02117	0.735929
HL60_single_cell_bMDA_Exome-1	bMDA	9.36156	0.776064
HL60_single_cell_bMDA_Exome-1	bMDA	11.7019	0.803421
HL60_single_cell_bMDA_Exome-1	bMDA	14.0423	0.823342
HL60_single_cell_bMDA_Exome-1	bMDA	15.2859	0.831914
HL60_single_cell_bMDA_Exome-2	bMDA	0	0
HL60_single_cell_bMDA_Exome-2	bMDA	0.193963	0.0985185
HL60_single_cell_bMDA_Exome-2	bMDA	0.387927	0.172546
HL60_single_cell_bMDA_Exome-2	bMDA	0.58189	0.232812
HL60_single_cell_bMDA_Exome-2	bMDA	0.775854	0.281989
HL60_single_cell_bMDA_Exome-2	bMDA	0.969817	0.324272
HL60_single_cell_bMDA_Exome-2	bMDA	1.16378	0.359605
HL60_single_cell_bMDA_Exome-2	bMDA	1.35774	0.392201
HL60_single_cell_bMDA_Exome-2	bMDA	1.55171	0.420241
HL60_single_cell_bMDA_Exome-2	bMDA	1.93963	0.467802
HL60_single_cell_bMDA_Exome-2	bMDA	2.32756	0.507649
HL60_single_cell_bMDA_Exome-2	bMDA	2.71549	0.541686
HL60_single_cell_bMDA_Exome-2	bMDA	3.10341	0.570075
HL60_single_cell_bMDA_Exome-2	bMDA	3.49134	0.594696
HL60_single_cell_bMDA_Exome-2	bMDA	3.87927	0.61642
HL60_single_cell_bMDA_Exome-2	bMDA	4.65512	0.651986
HL60_single_cell_bMDA_Exome-2	bMDA	6.98268	0.722345
HL60_single_cell_bMDA_Exome-2	bMDA	9.31024	0.766388
HL60_single_cell_bMDA_Exome-2	bMDA	11.6378	0.796266
HL60_single_cell_bMDA_Exome-2	bMDA	13.9654	0.818159
HL60_single_cell_bMDA_Exome-2	bMDA	16.2929	0.834538
HL60_single_cell_bMDA_Exome-2	bMDA	18.6205	0.848292
HL60_single_cell_bMDA_Exome-2	bMDA	18.7092	0.848732
HL60_single_cell_bMDA_Exome-3	bMDA	0	0
HL60_single_cell_bMDA_Exome-3	bMDA	0.196076	0.106652
HL60_single_cell_bMDA_Exome-3	bMDA	0.392152	0.187894
HL60_single_cell_bMDA_Exome-3	bMDA	0.588228	0.252499
HL60_single_cell_bMDA_Exome-3	bMDA	0.784304	0.30559
HL60_single_cell_bMDA_Exome-3	bMDA	0.98038	0.352002
HL60_single_cell_bMDA_Exome-3	bMDA	1.17646	0.392023
HL60_single_cell_bMDA_Exome-3	bMDA	1.37253	0.427323
HL60_single_cell_bMDA_Exome-3	bMDA	1.56861	0.457417
HL60_single_cell_bMDA_Exome-3	bMDA	1.96076	0.508652
HL60_single_cell_bMDA_Exome-3	bMDA	2.35291	0.550536
HL60_single_cell_bMDA_Exome-3	bMDA	2.74507	0.585291
HL60_single_cell_bMDA_Exome-3	bMDA	3.13722	0.614654
HL60_single_cell_bMDA_Exome-3	bMDA	3.52937	0.639205
HL60_single_cell_bMDA_Exome-3	bMDA	3.92152	0.660915
HL60_single_cell_bMDA_Exome-3	bMDA	4.70583	0.696743
HL60_single_cell_bMDA_Exome-3	bMDA	7.05874	0.76629
HL60_single_cell_bMDA_Exome-3	bMDA	9.41165	0.807702
HL60_single_cell_bMDA_Exome-3	bMDA	11.7646	0.835404
HL60_single_cell_bMDA_Exome-3	bMDA	14.1175	0.854789
HL60_single_cell_bMDA_Exome-3	bMDA	16.4704	0.869322
HL60_single_cell_bMDA_Exome-3	bMDA	18.8233	0.880943
HL60_single_cell_bMDA_Exome-3	bMDA	21.1762	0.890074
HL60_single_cell_bMDA_Exome-3	bMDA	23.5291	0.898218
HL60_single_cell_MDA_Exome-1	MDA	0	0
HL60_single_cell_MDA_Exome-1	MDA	0.381372	0.179902
HL60_single_cell_MDA_Exome-1	MDA	0.762743	0.292759
HL60_single_cell_MDA_Exome-1	MDA	1.14411	0.371391
HL60_single_cell_MDA_Exome-1	MDA	1.52549	0.429973
HL60_single_cell_MDA_Exome-1	MDA	1.90686	0.476019
HL60_single_cell_MDA_Exome-1	MDA	2.28823	0.512857
HL60_single_cell_MDA_Exome-1	MDA	2.6696	0.542297
HL60_single_cell_MDA_Exome-1	MDA	3.05097	0.568075
HL60_single_cell_MDA_Exome-1	MDA	3.81372	0.609091
HL60_single_cell_MDA_Exome-1	MDA	4.57646	0.640005
HL60_single_cell_MDA_Exome-1	MDA	5.3392	0.665156
HL60_single_cell_MDA_Exome-1	MDA	6.10194	0.686354
HL60_single_cell_MDA_Exome-1	MDA	6.86469	0.703612
HL60_single_cell_MDA_Exome-1	MDA	7.62743	0.717741
HL60_single_cell_MDA_Exome-1	MDA	9.15292	0.741402
HL60_single_cell_MDA_Exome-1	MDA	13.7294	0.786175
HL60_single_cell_MDA_Exome-1	MDA	18.3058	0.813443
HL60_single_cell_MDA_Exome-1	MDA	22.8823	0.831535
HL60_single_cell_MDA_Exome-1	MDA	27.4587	0.845402
HL60_single_cell_MDA_Exome-1	MDA	32.0352	0.856034
HL60_single_cell_MDA_Exome-1	MDA	36.6117	0.864377
HL60_single_cell_MDA_Exome-1	MDA	41.1881	0.871117
HL60_single_cell_MDA_Exome-1	MDA	42.9475	0.873556
HL60_single_cell_MDA_Exome-2	MDA	0	0
HL60_single_cell_MDA_Exome-2	MDA	0.348735	0.169806
HL60_single_cell_MDA_Exome-2	MDA	0.69747	0.278271
HL60_single_cell_MDA_Exome-2	MDA	1.04621	0.355844
HL60_single_cell_MDA_Exome-2	MDA	1.39494	0.413141
HL60_single_cell_MDA_Exome-2	MDA	1.74368	0.456573
HL60_single_cell_MDA_Exome-2	MDA	2.09241	0.492397
HL60_single_cell_MDA_Exome-2	MDA	2.44115	0.52249
HL60_single_cell_MDA_Exome-2	MDA	2.78988	0.547825
HL60_single_cell_MDA_Exome-2	MDA	3.48735	0.588054
HL60_single_cell_MDA_Exome-2	MDA	4.18482	0.618952
HL60_single_cell_MDA_Exome-2	MDA	4.88229	0.643544
HL60_single_cell_MDA_Exome-2	MDA	5.57976	0.663762
HL60_single_cell_MDA_Exome-2	MDA	6.27723	0.680937
HL60_single_cell_MDA_Exome-2	MDA	6.9747	0.695634
HL60_single_cell_MDA_Exome-2	MDA	8.36964	0.719426
HL60_single_cell_MDA_Exome-2	MDA	12.5545	0.765318
HL60_single_cell_MDA_Exome-2	MDA	16.7393	0.79281
HL60_single_cell_MDA_Exome-2	MDA	20.9241	0.812019
HL60_single_cell_MDA_Exome-2	MDA	25.1089	0.826394
HL60_single_cell_MDA_Exome-2	MDA	29.2937	0.837233
HL60_single_cell_MDA_Exome-2	MDA	33.4786	0.846051
HL60_single_cell_MDA_Exome-2	MDA	37.6634	0.853194
HL60_single_cell_MDA_Exome-2	MDA	41.8482	0.859218
HL60_single_cell_MDA_Exome-3	MDA	0	0
HL60_single_cell_MDA_Exome-3	MDA	0.397088	0.20398
HL60_single_cell_MDA_Exome-3	MDA	0.794176	0.338063
HL60_single_cell_MDA_Exome-3	MDA	1.19126	0.434287
HL60_single_cell_MDA_Exome-3	MDA	1.58835	0.506251
HL60_single_cell_MDA_Exome-3	MDA	1.98544	0.561427
HL60_single_cell_MDA_Exome-3	MDA	2.38253	0.604707
HL60_single_cell_MDA_Exome-3	MDA	2.77961	0.640612
HL60_single_cell_MDA_Exome-3	MDA	3.1767	0.669627
HL60_single_cell_MDA_Exome-3	MDA	3.97088	0.714734
HL60_single_cell_MDA_Exome-3	MDA	4.76505	0.748309
HL60_single_cell_MDA_Exome-3	MDA	5.55923	0.774659
HL60_single_cell_MDA_Exome-3	MDA	6.35341	0.796084
HL60_single_cell_MDA_Exome-3	MDA	7.14758	0.812939
HL60_single_cell_MDA_Exome-3	MDA	7.94176	0.826318
HL60_single_cell_MDA_Exome-3	MDA	9.53011	0.848554
HL60_single_cell_MDA_Exome-3	MDA	14.2952	0.887573
HL60_single_cell_MDA_Exome-3	MDA	19.0602	0.9086
HL60_single_cell_MDA_Exome-3	MDA	23.8253	0.921482
HL60_single_cell_MDA_Exome-3	MDA	28.5903	0.930768
HL60_single_cell_MDA_Exome-3	MDA	33.3554	0.937413
HL60_single_cell_MDA_Exome-3	MDA	38.1204	0.942377
HL60_single_cell_MDA_Exome-3	MDA	42.8855	0.946624
HL60_single_cell_MDA_Exome-3	MDA	47.6505	0.950061
SKBR3_single_cell_Tn5_Oncorisk-5	DLP	0	0
SKBR3_single_cell_Tn5_Oncorisk-5	DLP	0.00113558	0.00968352
SKBR3_single_cell_Tn5_Oncorisk-5	DLP	0.00227115	0.0165098
SKBR3_single_cell_Tn5_Oncorisk-5	DLP	0.00340673	0.0235542
SKBR3_single_cell_Tn5_Oncorisk-5	DLP	0.0045423	0.0319805
SKBR3_single_cell_Tn5_Oncorisk-5	DLP	0.00567788	0.0429317
SKBR3_single_cell_Tn5_Oncorisk-5	DLP	0.00851681	0.0611766
SKBR3_single_cell_Tn5_Oncorisk-5	DLP	0.0113558	0.0786318
SKBR3_single_cell_Tn5_Oncorisk-5	DLP	0.0141947	0.0929701
SKBR3_single_cell_Tn5_Oncorisk-5	DLP	0.0170336	0.103142
SKBR3_single_cell_Tn5_Oncorisk-5	DLP	0.0198726	0.111423
SKBR3_single_cell_Tn5_Oncorisk-5	DLP	0.0227115	0.115818
SKBR3_single_cell_Tn5_Oncorisk-5	DLP	0.0255504	0.122873
SKBR3_single_cell_Tn5_Oncorisk-5	DLP	0.0283894	0.128213
SKBR3_single_cell_Tn5_Oncorisk-5	DLP	0.0340673	0.143154
SKBR3_single_cell_Tn5_Oncorisk-5	DLP	0.0397451	0.146209
SKBR3_single_cell_Tn5_Oncorisk-5	DLP	0.045423	0.150624
SKBR3_single_cell_Tn5_Oncorisk-5	DLP	0.0511009	0.153305
SKBR3_single_cell_Tn5_Oncorisk-5	DLP	0.0567788	0.156568
SKBR3_single_cell_Tn5_Oncorisk-5	DLP	0.0681345	0.164225
SKBR3_single_cell_Tn5_Oncorisk-5	DLP	0.0794903	0.169856
SKBR3_single_cell_Tn5_Oncorisk-5	DLP	0.090846	0.172755
SKBR3_single_cell_Tn5_Oncorisk-5	DLP	0.102202	0.174397
SKBR3_single_cell_Tn5_Oncorisk-5	DLP	0.113558	0.178896
SKBR3_single_cell_Tn5_Oncorisk-5	DLP	0.141947	0.184777
SKBR3_single_cell_Tn5_Oncorisk-5	DLP	0.170336	0.187758
SKBR3_single_cell_Tn5_Oncorisk-5	DLP	0.198726	0.192486
SKBR3_single_cell_Tn5_Oncorisk-5	DLP	0.227115	0.192808
SKBR3_single_cell_Tn5_Oncorisk-5	DLP	0.255504	0.193473
SKBR3_single_cell_Tn5_Oncorisk-5	DLP	0.283894	0.195707
SKBR3_single_cell_Tn5_Oncorisk-5	DLP	0.340673	0.198148
SKBR3_single_cell_Tn5_Oncorisk-5	DLP	0.397451	0.20219
SKBR3_single_cell_Tn5_Oncorisk-5	DLP	0.45423	0.203655
SKBR3_single_cell_Tn5_Oncorisk-5	DLP	0.511009	0.203863
SKBR3_single_cell_Tn5_Oncorisk-5	DLP	0.567788	0.203863
SKBR3_single_cell_Tn5_Oncorisk-5	DLP	0.851681	0.208341
SKBR3_single_cell_Tn5_Oncorisk-5	DLP	1.13558	0.213609
SKBR3_single_cell_Tn5_Oncorisk-5	DLP	1.41947	0.217183
SKBR3_single_cell_Tn5_Oncorisk-5	DLP	1.70336	0.221485
SKBR3_single_cell_Tn5_Oncorisk-5	DLP	1.98726	0.221485
SKBR3_single_cell_Tn5_Oncorisk-5	DLP	2.27115	0.222243
SKBR3_single_cell_Tn5_Oncorisk-5	DLP	2.55504	0.222253
SKBR3_single_cell_Tn5_Oncorisk-5	DLP	2.83894	0.223698
SKBR3_single_cell_Tn5_Oncorisk-5	DLP	3.40673	0.224591
SKBR3_single_cell_Tn5_Oncorisk-5	DLP	3.97451	0.228415
SKBR3_single_cell_Tn5_Oncorisk-5	DLP	4.5423	0.231428
SKBR3_single_cell_Tn5_Oncorisk-5	DLP	5.11009	0.231656
SKBR3_single_cell_Tn5_Oncorisk-5	DLP	5.67788	0.23362
SKBR3_single_cell_Tn5_Oncorisk-5	DLP	6.81345	0.237932
SKBR3_single_cell_Tn5_Oncorisk-5	DLP	7.94903	0.239314
SKBR3_single_cell_Tn5_Oncorisk-5	DLP	8.51681	0.236924
SKBR3_single_cell_Tn5_Oncorisk-5	DLP	9.0846	0.241184
SKBR3_single_cell_Tn5_Oncorisk-5	DLP	10.2202	0.242171
SKBR3_single_cell_Tn5_Oncorisk-5	DLP	11.3558	0.245423
SKBR3_single_cell_Tn5_Oncorisk-5	DLP	14.1947	0.246431
SKBR3_single_cell_Tn5_Oncorisk-5	DLP	17.0336	0.250535
SKBR3_single_cell_Tn5_Oncorisk-5	DLP	19.5419	0.253361
SKBR3_single_cell_Tn5_Oncorisk-6	DLP	0	0
SKBR3_single_cell_Tn5_Oncorisk-6	DLP	0.000555671	0.0153461
SKBR3_single_cell_Tn5_Oncorisk-6	DLP	0.00111134	0.0198658
SKBR3_single_cell_Tn5_Oncorisk-6	DLP	0.00166701	0.0239075
SKBR3_single_cell_Tn5_Oncorisk-6	DLP	0.00222268	0.0306195
SKBR3_single_cell_Tn5_Oncorisk-6	DLP	0.00277835	0.0335391
SKBR3_single_cell_Tn5_Oncorisk-6	DLP	0.00416753	0.0458513
SKBR3_single_cell_Tn5_Oncorisk-6	DLP	0.00555671	0.0501008
SKBR3_single_cell_Tn5_Oncorisk-6	DLP	0.00694588	0.057405
SKBR3_single_cell_Tn5_Oncorisk-6	DLP	0.00833506	0.0637741
SKBR3_single_cell_Tn5_Oncorisk-6	DLP	0.00972424	0.0689587
SKBR3_single_cell_Tn5_Oncorisk-6	DLP	0.0111134	0.0697691
SKBR3_single_cell_Tn5_Oncorisk-6	DLP	0.0125026	0.0740083
SKBR3_single_cell_Tn5_Oncorisk-6	DLP	0.0138918	0.0779149
SKBR3_single_cell_Tn5_Oncorisk-6	DLP	0.0166701	0.0794527
SKBR3_single_cell_Tn5_Oncorisk-6	DLP	0.0194485	0.0802631
SKBR3_single_cell_Tn5_Oncorisk-6	DLP	0.0222268	0.0823723
SKBR3_single_cell_Tn5_Oncorisk-6	DLP	0.0250052	0.0904765
SKBR3_single_cell_Tn5_Oncorisk-6	DLP	0.0277835	0.0912142
SKBR3_single_cell_Tn5_Oncorisk-6	DLP	0.0333402	0.0916506
SKBR3_single_cell_Tn5_Oncorisk-6	DLP	0.038897	0.0937494
SKBR3_single_cell_Tn5_Oncorisk-6	DLP	0.0444537	0.094913
SKBR3_single_cell_Tn5_Oncorisk-6	DLP	0.0500104	0.09936
SKBR3_single_cell_Tn5_Oncorisk-6	DLP	0.0555671	0.101812
SKBR3_single_cell_Tn5_Oncorisk-6	DLP	0.0694588	0.103308
SKBR3_single_cell_Tn5_Oncorisk-6	DLP	0.0833506	0.103537
SKBR3_single_cell_Tn5_Oncorisk-6	DLP	0.0972424	0.104139
SKBR3_single_cell_Tn5_Oncorisk-6	DLP	0.111134	0.105386
SKBR3_single_cell_Tn5_Oncorisk-6	DLP	0.125026	0.108566
SKBR3_single_cell_Tn5_Oncorisk-6	DLP	0.138918	0.108742
SKBR3_single_cell_Tn5_Oncorisk-6	DLP	0.166701	0.110675
SKBR3_single_cell_Tn5_Oncorisk-6	DLP	0.194485	0.11267
SKBR3_single_cell_Tn5_Oncorisk-6	DLP	0.222268	0.114322
SKBR3_single_cell_Tn5_Oncorisk-6	DLP	0.250052	0.115579
SKBR3_single_cell_Tn5_Oncorisk-6	DLP	0.277835	0.116213
SKBR3_single_cell_Tn5_Oncorisk-6	DLP	0.416753	0.117335
SKBR3_single_cell_Tn5_Oncorisk-6	DLP	0.555671	0.119132
SKBR3_single_cell_Tn5_Oncorisk-6	DLP	0.694588	0.121719
SKBR3_single_cell_Tn5_Oncorisk-6	DLP	0.833506	0.122135
SKBR3_single_cell_Tn5_Oncorisk-6	DLP	0.972424	0.122925
SKBR3_single_cell_Tn5_Oncorisk-6	DLP	1.11134	0.125117
SKBR3_single_cell_Tn5_Oncorisk-6	DLP	1.25026	0.125865
SKBR3_single_cell_Tn5_Oncorisk-6	DLP	1.38918	0.125834
SKBR3_single_cell_Tn5_Oncorisk-6	DLP	1.66701	0.127746
SKBR3_single_cell_Tn5_Oncorisk-6	DLP	1.94485	0.128338
SKBR3_single_cell_Tn5_Oncorisk-6	DLP	2.22268	0.128431
SKBR3_single_cell_Tn5_Oncorisk-6	DLP	2.50052	0.129429
SKBR3_single_cell_Tn5_Oncorisk-6	DLP	2.77835	0.13187
SKBR3_single_cell_Tn5_Oncorisk-6	DLP	3.33402	0.133273
SKBR3_single_cell_Tn5_Oncorisk-6	DLP	3.8897	0.135174
SKBR3_single_cell_Tn5_Oncorisk-6	DLP	4.16753	0.136359
SKBR3_single_cell_Tn5_Oncorisk-6	DLP	4.44537	0.136608
SKBR3_single_cell_Tn5_Oncorisk-6	DLP	5.00104	0.136629
SKBR3_single_cell_Tn5_Oncorisk-6	DLP	5.55671	0.141294
SKBR3_single_cell_Tn5_Oncorisk-6	DLP	6.94588	0.143497
SKBR3_single_cell_Tn5_Oncorisk-6	DLP	8.33506	0.151934
SKBR3_single_cell_Tn5_Oncorisk-6	DLP	9.72424	0.155643
SKBR3_single_cell_Tn5_Oncorisk-6	DLP	11.1134	0.156661
SKBR3_single_cell_Tn5_Oncorisk-6	DLP	13.8918	0.159051
SKBR3_single_cell_Tn5_Oncorisk-6	DLP	16.6701	0.163903
SKBR3_single_cell_Tn5_Oncorisk-6	DLP	17.024	0.1649
HL60_gDNA_bulk_WES	Bulk	0	0
HL60_gDNA_bulk_WES	Bulk	0.23453	0.120214
HL60_gDNA_bulk_WES	Bulk	0.46906	0.222278
HL60_gDNA_bulk_WES	Bulk	0.70359	0.30871
HL60_gDNA_bulk_WES	Bulk	0.93812	0.384148
HL60_gDNA_bulk_WES	Bulk	1.17265	0.448555
HL60_gDNA_bulk_WES	Bulk	1.40718	0.504935
HL60_gDNA_bulk_WES	Bulk	1.64171	0.553524
HL60_gDNA_bulk_WES	Bulk	1.87624	0.596993
HL60_gDNA_bulk_WES	Bulk	2.3453	0.667737
HL60_gDNA_bulk_WES	Bulk	2.81436	0.723171
HL60_gDNA_bulk_WES	Bulk	3.28342	0.766725
HL60_gDNA_bulk_WES	Bulk	3.75248	0.80171
HL60_gDNA_bulk_WES	Bulk	4.22154	0.830072
HL60_gDNA_bulk_WES	Bulk	4.6906	0.853179
HL60_gDNA_bulk_WES	Bulk	5.62872	0.888427
HL60_gDNA_bulk_WES	Bulk	8.44308	0.94388
HL60_gDNA_bulk_WES	Bulk	11.2574	0.966864
HL60_gDNA_bulk_WES	Bulk	14.0718	0.978214
HL60_gDNA_bulk_WES	Bulk	16.8862	0.984615
HL60_gDNA_bulk_WES	Bulk	19.7005	0.988235
HL60_gDNA_bulk_WES	Bulk	22.5149	0.990545
HL60_gDNA_bulk_WES	Bulk	25.3292	0.992093
HL60_gDNA_bulk_WES	Bulk	28.1436	0.993208
HL60_gDNA_bulk_WES	Bulk	32.8342	0.99439
HL60_gDNA_bulk_WES	Bulk	37.5248	0.995142
HL60_gDNA_bulk_WES	Bulk	42.2154	0.99566
HL60_gDNA_bulk_WES	Bulk	46.906	0.996072
HL60_gDNA_bulk_WES	Bulk	56.2872	0.996634
HL60_gDNA_bulk_WES	Bulk	65.6684	0.996956
HL60_gDNA_bulk_WES	Bulk	71.3048	0.997119
HL60_single_cell_MDAkit_Exome-2	MDA kit	0	0
HL60_single_cell_MDAkit_Exome-2	MDA kit	0.236377	0.104708
HL60_single_cell_MDAkit_Exome-2	MDA kit	0.472753	0.180049
HL60_single_cell_MDAkit_Exome-2	MDA kit	0.70913	0.238234
HL60_single_cell_MDAkit_Exome-2	MDA kit	0.945507	0.285987
HL60_single_cell_MDAkit_Exome-2	MDA kit	1.18188	0.326048
HL60_single_cell_MDAkit_Exome-2	MDA kit	1.41826	0.360423
HL60_single_cell_MDAkit_Exome-2	MDA kit	1.65464	0.390234
HL60_single_cell_MDAkit_Exome-2	MDA kit	1.89101	0.416616
HL60_single_cell_MDAkit_Exome-2	MDA kit	2.36377	0.460686
HL60_single_cell_MDAkit_Exome-2	MDA kit	2.83652	0.496922
HL60_single_cell_MDAkit_Exome-2	MDA kit	3.30927	0.52728
HL60_single_cell_MDAkit_Exome-2	MDA kit	3.78203	0.553037
HL60_single_cell_MDAkit_Exome-2	MDA kit	4.25478	0.575749
HL60_single_cell_MDAkit_Exome-2	MDA kit	4.72753	0.595626
HL60_single_cell_MDAkit_Exome-2	MDA kit	5.67304	0.629295
HL60_single_cell_MDAkit_Exome-2	MDA kit	8.50956	0.698045
HL60_single_cell_MDAkit_Exome-2	MDA kit	11.3461	0.740858
HL60_single_cell_MDAkit_Exome-2	MDA kit	14.1826	0.770734
HL60_single_cell_MDAkit_Exome-2	MDA kit	17.0191	0.793231
HL60_single_cell_MDAkit_Exome-2	MDA kit	19.8556	0.810317
HL60_single_cell_MDAkit_Exome-2	MDA kit	22.6922	0.824271
HL60_single_cell_MDAkit_Exome-2	MDA kit	25.5287	0.835763
HL60_single_cell_MDAkit_Exome-2	MDA kit	28.3652	0.845349
HL60_single_cell_MDAkit_Exome-2	MDA kit	33.0927	0.858291
HL60_single_cell_MDAkit_Exome-2	MDA kit	37.8203	0.868834
HL60_single_cell_MDAkit_Exome-2	MDA kit	42.5478	0.87745
HL60_single_cell_MDAkit_Exome-2	MDA kit	47.2753	0.884679
HL60_single_cell_MDAkit_Exome-2	MDA kit	56.7304	0.896056
HL60_single_cell_MDAkit_Exome-2	MDA kit	66.1855	0.904543
HL60_single_cell_MDAkit_Exome-2	MDA kit	75.6405	0.911353
HL60_single_cell_MDAkit_Exome-2	MDA kit	85.0956	0.917003
HL60_single_cell_MDAkit_Exome-2	MDA kit	94.5507	0.921838

## Sheet: Figure 3c, S5b
sampleID	Method	Normalized_sequencing_detph	Mean_depth_of_coverage
Lib_complex_MDA-1	MDA	0	0
Lib_complex_MDA-1	MDA	86.5932	59.7621
Lib_complex_MDA-1	MDA	173.186	118.103
Lib_complex_MDA-1	MDA	259.779	176.149
Lib_complex_MDA-1	MDA	346.373	233.365
Lib_complex_MDA-1	MDA	432.966	289.783
Lib_complex_MDA-1	MDA	519.559	345.332
Lib_complex_MDA-1	MDA	606.152	400.124
Lib_complex_MDA-1	MDA	692.745	454.228
Lib_complex_MDA-1	MDA	865.932	560.286
Lib_complex_MDA-1	MDA	1039.12	663.654
Lib_complex_MDA-1	MDA	1212.3	765.168
Lib_complex_MDA-1	MDA	1385.49	864.071
Lib_complex_MDA-1	MDA	1558.68	960.534
Lib_complex_MDA-1	MDA	1731.86	1053.89
Lib_complex_MDA-1	MDA	2078.24	1235.44
Lib_complex_MDA-1	MDA	3117.35	1732.32
Lib_complex_MDA-1	MDA	4156.47	2168.85
Lib_complex_MDA-1	MDA	5195.59	2552.18
Lib_complex_MDA-1	MDA	6234.71	2891.89
Lib_complex_MDA-1	MDA	7273.82	3195.81
Lib_complex_MDA-1	MDA	8312.94	3467
Lib_complex_MDA-1	MDA	9352.06	3711.78
Lib_complex_MDA-1	MDA	10391.2	3932.36
Lib_complex_MDA-1	MDA	11430.3	4132.63
Lib_complex_MDA-1	MDA	12469.4	4314.17
Lib_complex_MDA-1	MDA	13508.5	4479.97
Lib_complex_MDA-1	MDA	14097.4	4567.57
Lib_complex_bMDA-1	bMDA	0	0
Lib_complex_bMDA-1	bMDA	20.573	36.1827
Lib_complex_bMDA-1	bMDA	41.1461	69.7262
Lib_complex_bMDA-1	bMDA	61.7191	100.613
Lib_complex_bMDA-1	bMDA	82.2922	128.956
Lib_complex_bMDA-1	bMDA	102.865	155.132
Lib_complex_bMDA-1	bMDA	123.438	179.702
Lib_complex_bMDA-1	bMDA	144.011	202.54
Lib_complex_bMDA-1	bMDA	164.584	223.558
Lib_complex_bMDA-1	bMDA	205.73	262.093
Lib_complex_bMDA-1	bMDA	246.877	296.364
Lib_complex_bMDA-1	bMDA	288.023	326.619
Lib_complex_bMDA-1	bMDA	329.169	354.134
Lib_complex_bMDA-1	bMDA	370.315	378.479
Lib_complex_bMDA-1	bMDA	411.461	400.74
Lib_complex_bMDA-1	bMDA	493.753	439.348
Lib_complex_bMDA-1	bMDA	740.63	523.957
Lib_complex_bMDA-1	bMDA	987.506	580.435
Lib_complex_bMDA-1	bMDA	1234.38	620.835
Lib_complex_bMDA-1	bMDA	1481.26	651.475
Lib_complex_bMDA-1	bMDA	1728.14	675.523
Lib_complex_bMDA-1	bMDA	1975.01	695.347
Lib_complex_bMDA-1	bMDA	2221.89	711.843
Lib_complex_bMDA-1	bMDA	2468.77	726.018
Lib_complex_bMDA-1	bMDA	2715.64	738.049
Lib_complex_bMDA-1	bMDA	2962.52	748.625
Lib_complex_bMDA-1	bMDA	3209.4	757.88
Lib_complex_bMDA-1	bMDA	3349.29	762.717
Lib_complex_bMDA-2	bMDA	0	0
Lib_complex_bMDA-2	bMDA	19.3567	34.0954
Lib_complex_bMDA-2	bMDA	38.7133	64.2724
Lib_complex_bMDA-2	bMDA	58.07	92.5698
Lib_complex_bMDA-2	bMDA	77.4267	118.425
Lib_complex_bMDA-2	bMDA	96.7834	142.724
Lib_complex_bMDA-2	bMDA	116.14	164.781
Lib_complex_bMDA-2	bMDA	135.497	185.549
Lib_complex_bMDA-2	bMDA	154.853	205.266
Lib_complex_bMDA-2	bMDA	193.567	241.005
Lib_complex_bMDA-2	bMDA	232.28	272.345
Lib_complex_bMDA-2	bMDA	270.993	300.819
Lib_complex_bMDA-2	bMDA	309.707	326.41
Lib_complex_bMDA-2	bMDA	348.42	349.415
Lib_complex_bMDA-2	bMDA	387.133	370.448
Lib_complex_bMDA-2	bMDA	464.56	407.521
Lib_complex_bMDA-2	bMDA	696.84	489.683
Lib_complex_bMDA-2	bMDA	929.12	546.055
Lib_complex_bMDA-2	bMDA	1161.4	587.523
Lib_complex_bMDA-2	bMDA	1393.68	619.033
Lib_complex_bMDA-2	bMDA	1625.96	644.634
Lib_complex_bMDA-2	bMDA	1858.24	665.648
Lib_complex_bMDA-2	bMDA	2090.52	683.652
Lib_complex_bMDA-2	bMDA	2322.8	698.642
Lib_complex_bMDA-2	bMDA	2555.08	711.562
Lib_complex_bMDA-2	bMDA	2787.36	722.835
Lib_complex_bMDA-2	bMDA	3019.64	732.96
Lib_complex_bMDA-2	bMDA	3151.27	738.164
Lib_complex_bMDA-3	bMDA	0	0
Lib_complex_bMDA-3	bMDA	36.4667	31.8736
Lib_complex_bMDA-3	bMDA	72.9335	61.6669
Lib_complex_bMDA-3	bMDA	109.4	89.4307
Lib_complex_bMDA-3	bMDA	145.867	115.616
Lib_complex_bMDA-3	bMDA	182.334	139.981
Lib_complex_bMDA-3	bMDA	218.8	163.316
Lib_complex_bMDA-3	bMDA	255.267	185.727
Lib_complex_bMDA-3	bMDA	291.734	206.675
Lib_complex_bMDA-3	bMDA	364.667	244.998
Lib_complex_bMDA-3	bMDA	437.601	279.795
Lib_complex_bMDA-3	bMDA	510.534	311.785
Lib_complex_bMDA-3	bMDA	583.468	340.919
Lib_complex_bMDA-3	bMDA	656.401	367.314
Lib_complex_bMDA-3	bMDA	729.335	391.526
Lib_complex_bMDA-3	bMDA	875.202	434.386
Lib_complex_bMDA-3	bMDA	1094	487.382
Lib_complex_bMDA-3	bMDA	1210.98	511.24
Lib_complex_MDA-2	MDA	0	0
Lib_complex_MDA-2	MDA	79.7339	49.3515
Lib_complex_MDA-2	MDA	159.468	97.8496
Lib_complex_MDA-2	MDA	239.202	146.073
Lib_complex_MDA-2	MDA	318.935	193.872
Lib_complex_MDA-2	MDA	398.669	240.981
Lib_complex_MDA-2	MDA	478.403	287.798
Lib_complex_MDA-2	MDA	558.137	334.103
Lib_complex_MDA-2	MDA	637.871	380.264
Lib_complex_MDA-2	MDA	797.339	471.029
Lib_complex_MDA-2	MDA	956.806	560.664
Lib_complex_MDA-2	MDA	1116.27	648.665
Lib_complex_MDA-2	MDA	1275.74	734.933
Lib_complex_MDA-2	MDA	1435.21	819.451
Lib_complex_MDA-2	MDA	1594.68	902.502
Lib_complex_MDA-2	MDA	1913.61	1065.3
Lib_complex_MDA-2	MDA	2392.02	1299.67
Lib_complex_MDA-2	MDA	2870.42	1521.89

## Sheet: Figure 3d
sample_id	Barcode	Area_Under_the_Lorenz_curve	Method	Template	Fraction_of_bins	Fraction_of_reads
HL60_66pg_MDAkit_WGS-3		0.363266	MDA kit	66pg	0.00010101	0
HL60_66pg_MDAkit_WGS-3		0.363266	MDA kit	66pg	0.00020202	0
HL60_66pg_MDAkit_WGS-3		0.363266	MDA kit	66pg	0.00030303	0
HL60_66pg_MDAkit_WGS-3		0.363266	MDA kit	66pg	0.00040404	0
HL60_66pg_MDAkit_WGS-3		0.363266	MDA kit	66pg	0.000505051	0
HL60_66pg_MDAkit_WGS-3		0.363266	MDA kit	66pg	0.000606061	0
HL60_66pg_MDAkit_WGS-3		0.363266	MDA kit	66pg	0.000707071	0
HL60_66pg_MDAkit_WGS-3		0.363266	MDA kit	66pg	0.000808081	0
HL60_66pg_MDAkit_WGS-3		0.363266	MDA kit	66pg	0.000909091	0
HL60_66pg_MDAkit_WGS-3		0.363266	MDA kit	66pg	0.0010101	0
HL60_66pg_MDAkit_WGS-3		0.363266	MDA kit	66pg	0.00111111	0
HL60_66pg_MDAkit_WGS-3		0.363266	MDA kit	66pg	0.00121212	0
HL60_66pg_MDAkit_WGS-3		0.363266	MDA kit	66pg	0.00131313	0
HL60_66pg_MDAkit_WGS-3		0.363266	MDA kit	66pg	0.00141414	0
HL60_66pg_MDAkit_WGS-3		0.363266	MDA kit	66pg	0.00151515	0
HL60_66pg_MDAkit_WGS-3		0.363266	MDA kit	66pg	0.00161616	0
HL60_66pg_MDAkit_WGS-3		0.363266	MDA kit	66pg	0.00171717	0
HL60_66pg_MDAkit_WGS-3		0.363266	MDA kit	66pg	0.00181818	0
HL60_66pg_MDAkit_WGS-3		0.363266	MDA kit	66pg	0.00191919	0
HL60_66pg_MDAkit_WGS-3		0.363266	MDA kit	66pg	0.0020202	0
HL60_66pg_MDAkit_WGS-3		0.363266	MDA kit	66pg	0.00212121	0
HL60_66pg_MDAkit_WGS-3		0.363266	MDA kit	66pg	0.00222222	0
HL60_66pg_MDAkit_WGS-3		0.363266	MDA kit	66pg	0.00232323	0
HL60_66pg_MDAkit_WGS-3		0.363266	MDA kit	66pg	0.00242424	0
HL60_66pg_MDAkit_WGS-3		0.363266	MDA kit	66pg	0.00252525	0
HL60_66pg_MDAkit_WGS-3		0.363266	MDA kit	66pg	0.00262626	0
HL60_66pg_MDAkit_WGS-3		0.363266	MDA kit	66pg	0.00272727	0
HL60_66pg_MDAkit_WGS-3		0.363266	MDA kit	66pg	0.00282828	0
HL60_66pg_MDAkit_WGS-3		0.363266	MDA kit	66pg	0.00292929	0
HL60_66pg_MDAkit_WGS-3		0.363266	MDA kit	66pg	0.0030303	0
HL60_66pg_MDAkit_WGS-3		0.363266	MDA kit	66pg	0.00313131	0
HL60_66pg_MDAkit_WGS-3		0.363266	MDA kit	66pg	0.00323232	0
HL60_66pg_MDAkit_WGS-3		0.363266	MDA kit	66pg	0.00333333	0
HL60_66pg_MDAkit_WGS-3		0.363266	MDA kit	66pg	0.00343434	0
HL60_66pg_MDAkit_WGS-3		0.363266	MDA kit	66pg	0.00353535	0
HL60_66pg_MDAkit_WGS-3		0.363266	MDA kit	66pg	0.00363636	0
HL60_66pg_MDAkit_WGS-3		0.363266	MDA kit	66pg	0.00373737	0
HL60_66pg_MDAkit_WGS-3		0.363266	MDA kit	66pg	0.00383838	0
HL60_66pg_MDAkit_WGS-3		0.363266	MDA kit	66pg	0.00393939	0
HL60_66pg_MDAkit_WGS-3		0.363266	MDA kit	66pg	0.0040404	0
HL60_66pg_MDAkit_WGS-3		0.363266	MDA kit	66pg	0.00414141	0
HL60_66pg_MDAkit_WGS-3		0.363266	MDA kit	66pg	0.00424242	0
HL60_66pg_MDAkit_WGS-3		0.363266	MDA kit	66pg	0.00434343	0
HL60_66pg_MDAkit_WGS-3		0.363266	MDA kit	66pg	0.00444444	0
HL60_66pg_MDAkit_WGS-3		0.363266	MDA kit	66pg	0.00454545	0
HL60_66pg_MDAkit_WGS-3		0.363266	MDA kit	66pg	0.00464646	0
HL60_66pg_MDAkit_WGS-3		0.363266	MDA kit	66pg	0.00474747	0
HL60_66pg_MDAkit_WGS-3		0.363266	MDA kit	66pg	0.00484848	0
HL60_66pg_MDAkit_WGS-3		0.363266	MDA kit	66pg	0.00494949	0
HL60_66pg_MDAkit_WGS-3		0.363266	MDA kit	66pg	0.00505051	0
HL60_66pg_MDAkit_WGS-3		0.363266	MDA kit	66pg	0.00515152	4.77566e-06
HL60_66pg_MDAkit_WGS-3		0.363266	MDA kit	66pg	0.00525253	9.55133e-06
HL60_66pg_MDAkit_WGS-3		0.363266	MDA kit	66pg	0.00535354	1.4327e-05
HL60_66pg_MDAkit_WGS-3		0.363266	MDA kit	66pg	0.00545455	1.91027e-05
HL60_66pg_MDAkit_WGS-3		0.363266	MDA kit	66pg	0.00555556	2.8654e-05
HL60_66pg_MDAkit_WGS-3		0.363266	MDA kit	66pg	0.00565657	3.82053e-05
HL60_66pg_MDAkit_WGS-3		0.363266	MDA kit	66pg	0.00575758	4.77566e-05
HL60_66pg_MDAkit_WGS-3		0.363266	MDA kit	66pg	0.00585859	5.7308e-05
HL60_66pg_MDAkit_WGS-3		0.363266	MDA kit	66pg	0.0059596	6.68593e-05
HL60_66pg_MDAkit_WGS-3		0.363266	MDA kit	66pg	0.00606061	7.64106e-05
HL60_66pg_MDAkit_WGS-3		0.363266	MDA kit	66pg	0.00616162	8.59619e-05
HL60_66pg_MDAkit_WGS-3		0.363266	MDA kit	66pg	0.00626263	9.55133e-05
HL60_66pg_MDAkit_WGS-3		0.363266	MDA kit	66pg	0.00636364	0.000105065
HL60_66pg_MDAkit_WGS-3		0.363266	MDA kit	66pg	0.00646465	0.000114616
HL60_66pg_MDAkit_WGS-3		0.363266	MDA kit	66pg	0.00656566	0.000124167
HL60_66pg_MDAkit_WGS-3		0.363266	MDA kit	66pg	0.00666667	0.000133719
HL60_66pg_MDAkit_WGS-3		0.363266	MDA kit	66pg	0.00676768	0.00014327
HL60_66pg_MDAkit_WGS-3		0.363266	MDA kit	66pg	0.00686869	0.000152821
HL60_66pg_MDAkit_WGS-3		0.363266	MDA kit	66pg	0.0069697	0.000162373
HL60_66pg_MDAkit_WGS-3		0.363266	MDA kit	66pg	0.00707071	0.000171924
HL60_66pg_MDAkit_WGS-3		0.363266	MDA kit	66pg	0.00717172	0.000181475
HL60_66pg_MDAkit_WGS-3		0.363266	MDA kit	66pg	0.00727273	0.000191027
HL60_66pg_MDAkit_WGS-3		0.363266	MDA kit	66pg	0.00737374	0.000200578
HL60_66pg_MDAkit_WGS-3		0.363266	MDA kit	66pg	0.00747475	0.000210129
HL60_66pg_MDAkit_WGS-3		0.363266	MDA kit	66pg	0.00757576	0.000219681
HL60_66pg_MDAkit_WGS-3		0.363266	MDA kit	66pg	0.00767677	0.000229232
HL60_66pg_MDAkit_WGS-3		0.363266	MDA kit	66pg	0.00777778	0.000238783
HL60_66pg_MDAkit_WGS-3		0.363266	MDA kit	66pg	0.00787879	0.000248334
HL60_66pg_MDAkit_WGS-3		0.363266	MDA kit	66pg	0.0079798	0.000257886
HL60_66pg_MDAkit_WGS-3		0.363266	MDA kit	66pg	0.00808081	0.000267437
HL60_66pg_MDAkit_WGS-3		0.363266	MDA kit	66pg	0.00818182	0.000276988
HL60_66pg_MDAkit_WGS-3		0.363266	MDA kit	66pg	0.00828283	0.00028654
HL60_66pg_MDAkit_WGS-3		0.363266	MDA kit	66pg	0.00838384	0.000296091
HL60_66pg_MDAkit_WGS-3		0.363266	MDA kit	66pg	0.00848485	0.000305642
HL60_66pg_MDAkit_WGS-3		0.363266	MDA kit	66pg	0.00858586	0.000315194
HL60_66pg_MDAkit_WGS-3		0.363266	MDA kit	66pg	0.00868687	0.000324745
HL60_66pg_MDAkit_WGS-3		0.363266	MDA kit	66pg	0.00878788	0.000334296
HL60_66pg_MDAkit_WGS-3		0.363266	MDA kit	66pg	0.00888889	0.000343848
HL60_66pg_MDAkit_WGS-3		0.363266	MDA kit	66pg	0.0089899	0.000353399
HL60_66pg_MDAkit_WGS-3		0.363266	MDA kit	66pg	0.00909091	0.00036295
HL60_66pg_MDAkit_WGS-3		0.363266	MDA kit	66pg	0.00919192	0.000372502
HL60_66pg_MDAkit_WGS-3		0.363266	MDA kit	66pg	0.00929293	0.000382053
HL60_66pg_MDAkit_WGS-3		0.363266	MDA kit	66pg	0.00939394	0.000391604
HL60_66pg_MDAkit_WGS-3		0.363266	MDA kit	66pg	0.00949495	0.000401156
HL60_66pg_MDAkit_WGS-3		0.363266	MDA kit	66pg	0.00959596	0.000410707
HL60_66pg_MDAkit_WGS-3		0.363266	MDA kit	66pg	0.00969697	0.000420258
HL60_66pg_MDAkit_WGS-3		0.363266	MDA kit	66pg	0.00979798	0.00042981
HL60_66pg_MDAkit_WGS-3		0.363266	MDA kit	66pg	0.00989899	0.000439361
HL60_66pg_MDAkit_WGS-3		0.363266	MDA kit	66pg	0.01	0.000448912
HL60_66pg_MDAkit_WGS-3		0.363266	MDA kit	66pg	0.010101	0.000458464
HL60_66pg_MDAkit_WGS-3		0.363266	MDA kit	66pg	0.010202	0.000468015
HL60_66pg_MDAkit_WGS-3		0.363266	MDA kit	66pg	0.010303	0.000477566
HL60_66pg_MDAkit_WGS-3		0.363266	MDA kit	66pg	0.010404	0.000487118
HL60_66pg_MDAkit_WGS-3		0.363266	MDA kit	66pg	0.0105051	0.000496669
HL60_66pg_MDAkit_WGS-3		0.363266	MDA kit	66pg	0.0106061	0.00050622
HL60_66pg_MDAkit_WGS-3		0.363266	MDA kit	66pg	0.0107071	0.000515772
HL60_66pg_MDAkit_WGS-3		0.363266	MDA kit	66pg	0.0108081	0.000525323
HL60_66pg_MDAkit_WGS-3		0.363266	MDA kit	66pg	0.0109091	0.000534874
HL60_66pg_MDAkit_WGS-3		0.363266	MDA kit	66pg	0.0110101	0.000544426
HL60_66pg_MDAkit_WGS-3		0.363266	MDA kit	66pg	0.0111111	0.000553977
HL60_66pg_MDAkit_WGS-3		0.363266	MDA kit	66pg	0.0112121	0.000563528
HL60_66pg_MDAkit_WGS-3		0.363266	MDA kit	66pg	0.0113131	0.00057308
HL60_66pg_MDAkit_WGS-3		0.363266	MDA kit	66pg	0.0114141	0.000582631
HL60_66pg_MDAkit_WGS-3		0.363266	MDA kit	66pg	0.0115152	0.000592182
HL60_66pg_MDAkit_WGS-3		0.363266	MDA kit	66pg	0.0116162	0.000601734
HL60_66pg_MDAkit_WGS-3		0.363266	MDA kit	66pg	0.0117172	0.000611285
HL60_66pg_MDAkit_WGS-3		0.363266	MDA kit	66pg	0.0118182	0.000620836
HL60_66pg_MDAkit_WGS-3		0.363266	MDA kit	66pg	0.0119192	0.000630388
HL60_66pg_MDAkit_WGS-3		0.363266	MDA kit	66pg	0.0120202	0.000639939
HL60_66pg_MDAkit_WGS-3		0.363266	MDA kit	66pg	0.0121212	0.00064949
HL60_66pg_MDAkit_WGS-3		0.363266	MDA kit	66pg	0.0122222	0.000659042
HL60_66pg_MDAkit_WGS-3		0.363266	MDA kit	66pg	0.0123232	0.000668593
HL60_66pg_MDAkit_WGS-3		0.363266	MDA kit	66pg	0.0124242	0.000678144
HL60_66pg_MDAkit_WGS-3		0.363266	MDA kit	66pg	0.0125253	0.000687696
HL60_66pg_MDAkit_WGS-3		0.363266	MDA kit	66pg	0.0126263	0.000697247
HL60_66pg_MDAkit_WGS-3		0.363266	MDA kit	66pg	0.0127273	0.000706798
HL60_66pg_MDAkit_WGS-3		0.363266	MDA kit	66pg	0.0128283	0.000716349
HL60_66pg_MDAkit_WGS-3		0.363266	MDA kit	66pg	0.0129293	0.000725901
HL60_66pg_MDAkit_WGS-3		0.363266	MDA kit	66pg	0.0130303	0.000735452
HL60_66pg_MDAkit_WGS-3		0.363266	MDA kit	66pg	0.0131313	0.000745003
HL60_66pg_MDAkit_WGS-3		0.363266	MDA kit	66pg	0.0132323	0.000754555
HL60_66pg_MDAkit_WGS-3		0.363266	MDA kit	66pg	0.0133333	0.000764106
HL60_66pg_MDAkit_WGS-3		0.363266	MDA kit	66pg	0.0134343	0.000773657
HL60_66pg_MDAkit_WGS-3		0.363266	MDA kit	66pg	0.0135354	0.000783209
HL60_66pg_MDAkit_WGS-3		0.363266	MDA kit	66pg	0.0136364	0.00079276
HL60_66pg_MDAkit_WGS-3		0.363266	MDA kit	66pg	0.0137374	0.000802311
HL60_66pg_MDAkit_WGS-3		0.363266	MDA kit	66pg	0.0138384	0.000811863
HL60_66pg_MDAkit_WGS-3		0.363266	MDA kit	66pg	0.0139394	0.000821414
HL60_66pg_MDAkit_WGS-3		0.363266	MDA kit	66pg	0.0140404	0.000830965
HL60_66pg_MDAkit_WGS-3		0.363266	MDA kit	66pg	0.0141414	0.000840517
HL60_66pg_MDAkit_WGS-3		0.363266	MDA kit	66pg	0.0142424	0.000850068
HL60_66pg_MDAkit_WGS-3		0.363266	MDA kit	66pg	0.0143434	0.000859619
HL60_66pg_MDAkit_WGS-3		0.363266	MDA kit	66pg	0.0144444	0.000869171
HL60_66pg_MDAkit_WGS-3		0.363266	MDA kit	66pg	0.0145455	0.000878722
HL60_66pg_MDAkit_WGS-3		0.363266	MDA kit	66pg	0.0146465	0.000888273
HL60_66pg_MDAkit_WGS-3		0.363266	MDA kit	66pg	0.0147475	0.000897825
HL60_66pg_MDAkit_WGS-3		0.363266	MDA kit	66pg	0.0148485	0.000907376
HL60_66pg_MDAkit_WGS-3		0.363266	MDA kit	66pg	0.0149495	0.000916927
HL60_66pg_MDAkit_WGS-3		0.363266	MDA kit	66pg	0.0150505	0.000926479
HL60_66pg_MDAkit_WGS-3		0.363266	MDA kit	66pg	0.0151515	0.00093603
HL60_66pg_MDAkit_WGS-3		0.363266	MDA kit	66pg	0.0152525	0.000945581
HL60_66pg_MDAkit_WGS-3		0.363266	MDA kit	66pg	0.0153535	0.000955133
HL60_66pg_MDAkit_WGS-3		0.363266	MDA kit	66pg	0.0154545	0.000964684
HL60_66pg_MDAkit_WGS-3		0.363266	MDA kit	66pg	0.0155556	0.000974235
HL60_66pg_MDAkit_WGS-3		0.363266	MDA kit	66pg	0.0156566	0.000983787
HL60_66pg_MDAkit_WGS-3		0.363266	MDA kit	66pg	0.0157576	0.000993338
HL60_66pg_MDAkit_WGS-3		0.363266	MDA kit	66pg	0.0158586	0.00100289
HL60_66pg_MDAkit_WGS-3		0.363266	MDA kit	66pg	0.0159596	0.00101244
HL60_66pg_MDAkit_WGS-3		0.363266	MDA kit	66pg	0.0160606	0.00102199
HL60_66pg_MDAkit_WGS-3		0.363266	MDA kit	66pg	0.0161616	0.00103154
HL60_66pg_MDAkit_WGS-3		0.363266	MDA kit	66pg	0.0162626	0.00104109
HL60_66pg_MDAkit_WGS-3		0.363266	MDA kit	66pg	0.0163636	0.00105065
HL60_66pg_MDAkit_WGS-3		0.363266	MDA kit	66pg	0.0164646	0.0010602
HL60_66pg_MDAkit_WGS-3		0.363266	MDA kit	66pg	0.0165657	0.00106975
HL60_66pg_MDAkit_WGS-3		0.363266	MDA kit	66pg	0.0166667	0.0010793
HL60_66pg_MDAkit_WGS-3		0.363266	MDA kit	66pg	0.0167677	0.00108885
HL60_66pg_MDAkit_WGS-3		0.363266	MDA kit	66pg	0.0168687	0.0010984
HL60_66pg_MDAkit_WGS-3		0.363266	MDA kit	66pg	0.0169697	0.00110795
HL60_66pg_MDAkit_WGS-3		0.363266	MDA kit	66pg	0.0170707	0.00111751
HL60_66pg_MDAkit_WGS-3		0.363266	MDA kit	66pg	0.0171717	0.00112706
HL60_66pg_MDAkit_WGS-3		0.363266	MDA kit	66pg	0.0172727	0.00113661
HL60_66pg_MDAkit_WGS-3		0.363266	MDA kit	66pg	0.0173737	0.00114616
HL60_66pg_MDAkit_WGS-3		0.363266	MDA kit	66pg	0.0174747	0.00115571
HL60_66pg_MDAkit_WGS-3		0.363266	MDA kit	66pg	0.0175758	0.00116526
HL60_66pg_MDAkit_WGS-3		0.363266	MDA kit	66pg	0.0176768	0.00117481
HL60_66pg_MDAkit_WGS-3		0.363266	MDA kit	66pg	0.0177778	0.00118436
HL60_66pg_MDAkit_WGS-3		0.363266	MDA kit	66pg	0.0178788	0.00119392
HL60_66pg_MDAkit_WGS-3		0.363266	MDA kit	66pg	0.0179798	0.00120347
HL60_66pg_MDAkit_WGS-3		0.363266	MDA kit	66pg	0.0180808	0.00121302
HL60_66pg_MDAkit_WGS-3		0.363266	MDA kit	66pg	0.0181818	0.00122735
HL60_66pg_MDAkit_WGS-3		0.363266	MDA kit	66pg	0.0182828	0.00124167
HL60_66pg_MDAkit_WGS-3		0.363266	MDA kit	66pg	0.0183838	0.001256
HL60_66pg_MDAkit_WGS-3		0.363266	MDA kit	66pg	0.0184848	0.00127033
HL60_66pg_MDAkit_WGS-3		0.363266	MDA kit	66pg	0.0185859	0.00128465
HL60_66pg_MDAkit_WGS-3		0.363266	MDA kit	66pg	0.0186869	0.00129898
HL60_66pg_MDAkit_WGS-3		0.363266	MDA kit	66pg	0.0187879	0.00131331
HL60_66pg_MDAkit_WGS-3		0.363266	MDA kit	66pg	0.0188889	0.00132763
HL60_66pg_MDAkit_WGS-3		0.363266	MDA kit	66pg	0.0189899	0.00134196
HL60_66pg_MDAkit_WGS-3		0.363266	MDA kit	66pg	0.0190909	0.00135629
HL60_66pg_MDAkit_WGS-3		0.363266	MDA kit	66pg	0.0191919	0.00137539
HL60_66pg_MDAkit_WGS-3		0.363266	MDA kit	66pg	0.0192929	0.00139449
HL60_66pg_MDAkit_WGS-3		0.363266	MDA kit	66pg	0.0193939	0.0014136
HL60_66pg_MDAkit_WGS-3		0.363266	MDA kit	66pg	0.0194949	0.0014327
HL60_66pg_MDAkit_WGS-3		0.363266	MDA kit	66pg	0.019596	0.0014518
HL60_66pg_MDAkit_WGS-3		0.363266	MDA kit	66pg	0.019697	0.0014709
HL60_66pg_MDAkit_WGS-3		0.363266	MDA kit	66pg	0.019798	0.00149001
HL60_66pg_MDAkit_WGS-3		0.363266	MDA kit	66pg	0.019899	0.00150911
HL60_66pg_MDAkit_WGS-3		0.363266	MDA kit	66pg	0.02	0.00152821
HL60_66pg_MDAkit_WGS-3		0.363266	MDA kit	66pg	0.020101	0.00154731
HL60_66pg_MDAkit_WGS-3		0.363266	MDA kit	66pg	0.020202	0.00156642
HL60_66pg_MDAkit_WGS-3		0.363266	MDA kit	66pg	0.020303	0.00158552
HL60_66pg_MDAkit_WGS-3		0.363266	MDA kit	66pg	0.020404	0.00160462
HL60_66pg_MDAkit_WGS-3		0.363266	MDA kit	66pg	0.0205051	0.00162373
HL60_66pg_MDAkit_WGS-3		0.363266	MDA kit	66pg	0.0206061	0.00164283
HL60_66pg_MDAkit_WGS-3		0.363266	MDA kit	66pg	0.0207071	0.00166193
HL60_66pg_MDAkit_WGS-3		0.363266	MDA kit	66pg	0.0208081	0.00168103
HL60_66pg_MDAkit_WGS-3		0.363266	MDA kit	66pg	0.0209091	0.00170014
HL60_66pg_MDAkit_WGS-3		0.363266	MDA kit	66pg	0.0210101	0.00171924
HL60_66pg_MDAkit_WGS-3		0.363266	MDA kit	66pg	0.0211111	0.00173834
HL60_66pg_MDAkit_WGS-3		0.363266	MDA kit	66pg	0.0212121	0.00175744
HL60_66pg_MDAkit_WGS-3		0.363266	MDA kit	66pg	0.0213131	0.00177655
HL60_66pg_MDAkit_WGS-3		0.363266	MDA kit	66pg	0.0214141	0.00179565
HL60_66pg_MDAkit_WGS-3		0.363266	MDA kit	66pg	0.0215152	0.00181475
HL60_66pg_MDAkit_WGS-3		0.363266	MDA kit	66pg	0.0216162	0.00183385
HL60_66pg_MDAkit_WGS-3		0.363266	MDA kit	66pg	0.0217172	0.00185296
HL60_66pg_MDAkit_WGS-3		0.363266	MDA kit	66pg	0.0218182	0.00187206
HL60_66pg_MDAkit_WGS-3		0.363266	MDA kit	66pg	0.0219192	0.00189116
HL60_66pg_MDAkit_WGS-3		0.363266	MDA kit	66pg	0.0220202	0.00191027
HL60_66pg_MDAkit_WGS-3		0.363266	MDA kit	66pg	0.0221212	0.00192937
HL60_66pg_MDAkit_WGS-3		0.363266	MDA kit	66pg	0.0222222	0.00194847
HL60_66pg_MDAkit_WGS-3		0.363266	MDA kit	66pg	0.0223232	0.00196757
HL60_66pg_MDAkit_WGS-3		0.363266	MDA kit	66pg	0.0224242	0.00198668
HL60_66pg_MDAkit_WGS-3		0.363266	MDA kit	66pg	0.0225253	0.00200578
HL60_66pg_MDAkit_WGS-3		0.363266	MDA kit	66pg	0.0226263	0.00202488
HL60_66pg_MDAkit_WGS-3		0.363266	MDA kit	66pg	0.0227273	0.00204398
HL60_66pg_MDAkit_WGS-3		0.363266	MDA kit	66pg	0.0228283	0.00206309
HL60_66pg_MDAkit_WGS-3		0.363266	MDA kit	66pg	0.0229293	0.00208219
HL60_66pg_MDAkit_WGS-3		0.363266	MDA kit	66pg	0.0230303	0.00210129
HL60_66pg_MDAkit_WGS-3		0.363266	MDA kit	66pg	0.0231313	0.00212039
HL60_66pg_MDAkit_WGS-3		0.363266	MDA kit	66pg	0.0232323	0.0021395
HL60_66pg_MDAkit_WGS-3		0.363266	MDA kit	66pg	0.0233333	0.0021586
HL60_66pg_MDAkit_WGS-3		0.363266	MDA kit	66pg	0.0234343	0.0021777
HL60_66pg_MDAkit_WGS-3		0.363266	MDA kit	66pg	0.0235354	0.00219681
HL60_66pg_MDAkit_WGS-3		0.363266	MDA kit	66pg	0.0236364	0.00221591
HL60_66pg_MDAkit_WGS-3		0.363266	MDA kit	66pg	0.0237374	0.00223501
HL60_66pg_MDAkit_WGS-3		0.363266	MDA kit	66pg	0.0238384	0.00225411
HL60_66pg_MDAkit_WGS-3		0.363266	MDA kit	66pg	0.0239394	0.00227322
HL60_66pg_MDAkit_WGS-3		0.363266	MDA kit	66pg	0.0240404	0.00229232
HL60_66pg_MDAkit_WGS-3		0.363266	MDA kit	66pg	0.0241414	0.00231142
HL60_66pg_MDAkit_WGS-3		0.363266	MDA kit	66pg	0.0242424	0.00233052
HL60_66pg_MDAkit_WGS-3		0.363266	MDA kit	66pg	0.0243434	0.00234963
HL60_66pg_MDAkit_WGS-3		0.363266	MDA kit	66pg	0.0244444	0.00236873
HL60_66pg_MDAkit_WGS-3		0.363266	MDA kit	66pg	0.0245455	0.00238783
HL60_66pg_MDAkit_WGS-3		0.363266	MDA kit	66pg	0.0246465	0.00240693
HL60_66pg_MDAkit_WGS-3		0.363266	MDA kit	66pg	0.0247475	0.00242604
HL60_66pg_MDAkit_WGS-3		0.363266	MDA kit	66pg	0.0248485	0.00244514
HL60_66pg_MDAkit_WGS-3		0.363266	MDA kit	66pg	0.0249495	0.00246424
HL60_66pg_MDAkit_WGS-3		0.363266	MDA kit	66pg	0.0250505	0.00248334
HL60_66pg_MDAkit_WGS-3		0.363266	MDA kit	66pg	0.0251515	0.00250245
HL60_66pg_MDAkit_WGS-3		0.363266	MDA kit	66pg	0.0252525	0.00252155
HL60_66pg_MDAkit_WGS-3		0.363266	MDA kit	66pg	0.0253535	0.00254065
HL60_66pg_MDAkit_WGS-3		0.363266	MDA kit	66pg	0.0254545	0.00255976
HL60_66pg_MDAkit_WGS-3		0.363266	MDA kit	66pg	0.0255556	0.00257886
HL60_66pg_MDAkit_WGS-3		0.363266	MDA kit	66pg	0.0256566	0.00259796
HL60_66pg_MDAkit_WGS-3		0.363266	MDA kit	66pg	0.0257576	0.00261706
HL60_66pg_MDAkit_WGS-3		0.363266	MDA kit	66pg	0.0258586	0.00263617
HL60_66pg_MDAkit_WGS-3		0.363266	MDA kit	66pg	0.0259596	0.00265527
HL60_66pg_MDAkit_WGS-3		0.363266	MDA kit	66pg	0.0260606	0.00267437
HL60_66pg_MDAkit_WGS-3		0.363266	MDA kit	66pg	0.0261616	0.00269347
HL60_66pg_MDAkit_WGS-3		0.363266	MDA kit	66pg	0.0262626	0.00271258
HL60_66pg_MDAkit_WGS-3		0.363266	MDA kit	66pg	0.0263636	0.00273168
HL60_66pg_MDAkit_WGS-3		0.363266	MDA kit	66pg	0.0264646	0.00275078
HL60_66pg_MDAkit_WGS-3		0.363266	MDA kit	66pg	0.0265657	0.00276988
HL60_66pg_MDAkit_WGS-3		0.363266	MDA kit	66pg	0.0266667	0.00278899
HL60_66pg_MDAkit_WGS-3		0.363266	MDA kit	66pg	0.0267677	0.00280809
HL60_66pg_MDAkit_WGS-3		0.363266	MDA kit	66pg	0.0268687	0.00282719
HL60_66pg_MDAkit_WGS-3		0.363266	MDA kit	66pg	0.0269697	0.0028463
HL60_66pg_MDAkit_WGS-3		0.363266	MDA kit	66pg	0.0270707	0.0028654
HL60_66pg_MDAkit_WGS-3		0.363266	MDA kit	66pg	0.0271717	0.0028845
HL60_66pg_MDAkit_WGS-3		0.363266	MDA kit	66pg	0.0272727	0.0029036
HL60_66pg_MDAkit_WGS-3		0.363266	MDA kit	66pg	0.0273737	0.00292271
HL60_66pg_MDAkit_WGS-3		0.363266	MDA kit	66pg	0.0274747	0.00294181
HL60_66pg_MDAkit_WGS-3		0.363266	MDA kit	66pg	0.0275758	0.00296091
HL60_66pg_MDAkit_WGS-3		0.363266	MDA kit	66pg	0.0276768	0.00298001
HL60_66pg_MDAkit_WGS-3		0.363266	MDA kit	66pg	0.0277778	0.00299912
HL60_66pg_MDAkit_WGS-3		0.363266	MDA kit	66pg	0.0278788	0.00301822
HL60_66pg_MDAkit_WGS-3		0.363266	MDA kit	66pg	0.0279798	0.00303732
HL60_66pg_MDAkit_WGS-3		0.363266	MDA kit	66pg	0.0280808	0.00305642
HL60_66pg_MDAkit_WGS-3		0.363266	MDA kit	66pg	0.0281818	0.00307553
HL60_66pg_MDAkit_WGS-3		0.363266	MDA kit	66pg	0.0282828	0.00309463
HL60_66pg_MDAkit_WGS-3		0.363266	MDA kit	66pg	0.0283838	0.00311373
HL60_66pg_MDAkit_WGS-3		0.363266	MDA kit	66pg	0.0284848	0.00313284
HL60_66pg_MDAkit_WGS-3		0.363266	MDA kit	66pg	0.0285859	0.00315194
HL60_66pg_MDAkit_WGS-3		0.363266	MDA kit	66pg	0.0286869	0.00317104
HL60_66pg_MDAkit_WGS-3		0.363266	MDA kit	66pg	0.0287879	0.00319014
HL60_66pg_MDAkit_WGS-3		0.363266	MDA kit	66pg	0.0288889	0.00320925
HL60_66pg_MDAkit_WGS-3		0.363266	MDA kit	66pg	0.0289899	0.00322835
HL60_66pg_MDAkit_WGS-3		0.363266	MDA kit	66pg	0.0290909	0.00324745
HL60_66pg_MDAkit_WGS-3		0.363266	MDA kit	66pg	0.0291919	0.00326655
HL60_66pg_MDAkit_WGS-3		0.363266	MDA kit	66pg	0.0292929	0.00328566
HL60_66pg_MDAkit_WGS-3		0.363266	MDA kit	66pg	0.0293939	0.00330476
HL60_66pg_MDAkit_WGS-3		0.363266	MDA kit	66pg	0.0294949	0.00332386
HL60_66pg_MDAkit_WGS-3		0.363266	MDA kit	66pg	0.029596	0.00334296
HL60_66pg_MDAkit_WGS-3		0.363266	MDA kit	66pg	0.029697	0.00336207
HL60_66pg_MDAkit_WGS-3		0.363266	MDA kit	66pg	0.029798	0.00338117
HL60_66pg_MDAkit_WGS-3		0.363266	MDA kit	66pg	0.029899	0.00340027
HL60_66pg_MDAkit_WGS-3		0.363266	MDA kit	66pg	0.03	0.00341937
HL60_66pg_MDAkit_WGS-3		0.363266	MDA kit	66pg	0.030101	0.00343848
HL60_66pg_MDAkit_WGS-3		0.363266	MDA kit	66pg	0.030202	0.00345758
HL60_66pg_MDAkit_WGS-3		0.363266	MDA kit	66pg	0.030303	0.00347668
HL60_66pg_MDAkit_WGS-3		0.363266	MDA kit	66pg	0.030404	0.00349579
HL60_66pg_MDAkit_WGS-3		0.363266	MDA kit	66pg	0.0305051	0.00351489
HL60_66pg_MDAkit_WGS-3		0.363266	MDA kit	66pg	0.0306061	0.00353399
HL60_66pg_MDAkit_WGS-3		0.363266	MDA kit	66pg	0.0307071	0.00355309
HL60_66pg_MDAkit_WGS-3		0.363266	MDA kit	66pg	0.0308081	0.0035722
HL60_66pg_MDAkit_WGS-3		0.363266	MDA kit	66pg	0.0309091	0.0035913
HL60_66pg_MDAkit_WGS-3		0.363266	MDA kit	66pg	0.0310101	0.0036104
HL60_66pg_MDAkit_WGS-3		0.363266	MDA kit	66pg	0.0311111	0.0036295
HL60_66pg_MDAkit_WGS-3		0.363266	MDA kit	66pg	0.0312121	0.00364861
HL60_66pg_MDAkit_WGS-3		0.363266	MDA kit	66pg	0.0313131	0.00366771
HL60_66pg_MDAkit_WGS-3		0.363266	MDA kit	66pg	0.0314141	0.00368681
HL60_66pg_MDAkit_WGS-3		0.363266	MDA kit	66pg	0.0315152	0.00370591
HL60_66pg_MDAkit_WGS-3		0.363266	MDA kit	66pg	0.0316162	0.00372502
HL60_66pg_MDAkit_WGS-3		0.363266	MDA kit	66pg	0.0317172	0.00374412
HL60_66pg_MDAkit_WGS-3		0.363266	MDA kit	66pg	0.0318182	0.00376322
HL60_66pg_MDAkit_WGS-3		0.363266	MDA kit	66pg	0.0319192	0.00378233
HL60_66pg_MDAkit_WGS-3		0.363266	MDA kit	66pg	0.0320202	0.00380143
HL60_66pg_MDAkit_WGS-3		0.363266	MDA kit	66pg	0.0321212	0.00382053
HL60_66pg_MDAkit_WGS-3		0.363266	MDA kit	66pg	0.0322222	0.00383963
HL60_66pg_MDAkit_WGS-3		0.363266	MDA kit	66pg	0.0323232	0.00385874
HL60_66pg_MDAkit_WGS-3		0.363266	MDA kit	66pg	0.0324242	0.00387784
HL60_66pg_MDAkit_WGS-3		0.363266	MDA kit	66pg	0.0325253	0.00389694
HL60_66pg_MDAkit_WGS-3		0.363266	MDA kit	66pg	0.0326263	0.00391604
HL60_66pg_MDAkit_WGS-3		0.363266	MDA kit	66pg	0.0327273	0.00393515
HL60_66pg_MDAkit_WGS-3		0.363266	MDA kit	66pg	0.0328283	0.00395425
HL60_66pg_MDAkit_WGS-3		0.363266	MDA kit	66pg	0.0329293	0.00397335
HL60_66pg_MDAkit_WGS-3		0.363266	MDA kit	66pg	0.0330303	0.00399245
HL60_66pg_MDAkit_WGS-3		0.363266	MDA kit	66pg	0.0331313	0.00401156
HL60_66pg_MDAkit_WGS-3		0.363266	MDA kit	66pg	0.0332323	0.00403066
HL60_66pg_MDAkit_WGS-3		0.363266	MDA kit	66pg	0.0333333	0.00404976
HL60_66pg_MDAkit_WGS-3		0.363266	MDA kit	66pg	0.0334343	0.00406887
HL60_66pg_MDAkit_WGS-3		0.363266	MDA kit	66pg	0.0335354	0.00408797
HL60_66pg_MDAkit_WGS-3		0.363266	MDA kit	66pg	0.0336364	0.00410707
HL60_66pg_MDAkit_WGS-3		0.363266	MDA kit	66pg	0.0337374	0.00412617
HL60_66pg_MDAkit_WGS-3		0.363266	MDA kit	66pg	0.0338384	0.00414528
HL60_66pg_MDAkit_WGS-3		0.363266	MDA kit	66pg	0.0339394	0.00416438
HL60_66pg_MDAkit_WGS-3		0.363266	MDA kit	66pg	0.0340404	0.00418348
HL60_66pg_MDAkit_WGS-3		0.363266	MDA kit	66pg	0.0341414	0.00420258
HL60_66pg_MDAkit_WGS-3		0.363266	MDA kit	66pg	0.0342424	0.00422169
HL60_66pg_MDAkit_WGS-3		0.363266	MDA kit	66pg	0.0343434	0.00424079
HL60_66pg_MDAkit_WGS-3		0.363266	MDA kit	66pg	0.0344444	0.00425989
HL60_66pg_MDAkit_WGS-3		0.363266	MDA kit	66pg	0.0345455	0.00427899
HL60_66pg_MDAkit_WGS-3		0.363266	MDA kit	66pg	0.0346465	0.0042981
HL60_66pg_MDAkit_WGS-3		0.363266	MDA kit	66pg	0.0347475	0.0043172
HL60_66pg_MDAkit_WGS-3		0.363266	MDA kit	66pg	0.0348485	0.0043363
HL60_66pg_MDAkit_WGS-3		0.363266	MDA kit	66pg	0.0349495	0.0043554
HL60_66pg_MDAkit_WGS-3		0.363266	MDA kit	66pg	0.0350505	0.00437451
HL60_66pg_MDAkit_WGS-3		0.363266	MDA kit	66pg	0.0351515	0.00439361
HL60_66pg_MDAkit_WGS-3		0.363266	MDA kit	66pg	0.0352525	0.00441271
HL60_66pg_MDAkit_WGS-3		0.363266	MDA kit	66pg	0.0353535	0.00443182
HL60_66pg_MDAkit_WGS-3		0.363266	MDA kit	66pg	0.0354545	0.00445092
HL60_66pg_MDAkit_WGS-3		0.363266	MDA kit	66pg	0.0355556	0.00447002
HL60_66pg_MDAkit_WGS-3		0.363266	MDA kit	66pg	0.0356566	0.00448912
HL60_66pg_MDAkit_WGS-3		0.363266	MDA kit	66pg	0.0357576	0.00450823
HL60_66pg_MDAkit_WGS-3		0.363266	MDA kit	66pg	0.0358586	0.00452733
HL60_66pg_MDAkit_WGS-3		0.363266	MDA kit	66pg	0.0359596	0.00454643
HL60_66pg_MDAkit_WGS-3		0.363266	MDA kit	66pg	0.0360606	0.00456553
HL60_66pg_MDAkit_WGS-3		0.363266	MDA kit	66pg	0.0361616	0.00458464
HL60_66pg_MDAkit_WGS-3		0.363266	MDA kit	66pg	0.0362626	0.00460374
HL60_66pg_MDAkit_WGS-3		0.363266	MDA kit	66pg	0.0363636	0.00462284
HL60_66pg_MDAkit_WGS-3		0.363266	MDA kit	66pg	0.0364646	0.00464194
HL60_66pg_MDAkit_WGS-3		0.363266	MDA kit	66pg	0.0365657	0.00466105
HL60_66pg_MDAkit_WGS-3		0.363266	MDA kit	66pg	0.0366667	0.00468015
HL60_66pg_MDAkit_WGS-3		0.363266	MDA kit	66pg	0.0367677	0.00469925
HL60_66pg_MDAkit_WGS-3		0.363266	MDA kit	66pg	0.0368687	0.00471836
HL60_66pg_MDAkit_WGS-3		0.363266	MDA kit	66pg	0.0369697	0.00473746
HL60_66pg_MDAkit_WGS-3		0.363266	MDA kit	66pg	0.0370707	0.00475656
HL60_66pg_MDAkit_WGS-3		0.363266	MDA kit	66pg	0.0371717	0.00477566
HL60_66pg_MDAkit_WGS-3		0.363266	MDA kit	66pg	0.0372727	0.00479477
HL60_66pg_MDAkit_WGS-3		0.363266	MDA kit	66pg	0.0373737	0.00481387
HL60_66pg_MDAkit_WGS-3		0.363266	MDA kit	66pg	0.0374747	0.00483297
HL60_66pg_MDAkit_WGS-3		0.363266	MDA kit	66pg	0.0375758	0.00485207
HL60_66pg_MDAkit_WGS-3		0.363266	MDA kit	66pg	0.0376768	0.00487118
HL60_66pg_MDAkit_WGS-3		0.363266	MDA kit	66pg	0.0377778	0.00489028
HL60_66pg_MDAkit_WGS-3		0.363266	MDA kit	66pg	0.0378788	0.00490938
HL60_66pg_MDAkit_WGS-3		0.363266	MDA kit	66pg	0.0379798	0.00492848
HL60_66pg_MDAkit_WGS-3		0.363266	MDA kit	66pg	0.0380808	0.00494759
HL60_66pg_MDAkit_WGS-3		0.363266	MDA kit	66pg	0.0381818	0.00496669
HL60_66pg_MDAkit_WGS-3		0.363266	MDA kit	66pg	0.0382828	0.00498579
HL60_66pg_MDAkit_WGS-3		0.363266	MDA kit	66pg	0.0383838	0.0050049
HL60_66pg_MDAkit_WGS-3		0.363266	MDA kit	66pg	0.0384848	0.005024
HL60_66pg_MDAkit_WGS-3		0.363266	MDA kit	66pg	0.0385859	0.0050431
HL60_66pg_MDAkit_WGS-3		0.363266	MDA kit	66pg	0.0386869	0.0050622
HL60_66pg_MDAkit_WGS-3		0.363266	MDA kit	66pg	0.0387879	0.00508131
HL60_66pg_MDAkit_WGS-3		0.363266	MDA kit	66pg	0.0388889	0.00510041
HL60_66pg_MDAkit_WGS-3		0.363266	MDA kit	66pg	0.0389899	0.00511951
HL60_66pg_MDAkit_WGS-3		0.363266	MDA kit	66pg	0.0390909	0.00513861
HL60_66pg_MDAkit_WGS-3		0.363266	MDA kit	66pg	0.0391919	0.00515772
HL60_66pg_MDAkit_WGS-3		0.363266	MDA kit	66pg	0.0392929	0.00517682
HL60_66pg_MDAkit_WGS-3		0.363266	MDA kit	66pg	0.0393939	0.0052007
HL60_66pg_MDAkit_WGS-3		0.363266	MDA kit	66pg	0.0394949	0.00522458
HL60_66pg_MDAkit_WGS-3		0.363266	MDA kit	66pg	0.039596	0.00524845
HL60_66pg_MDAkit_WGS-3		0.363266	MDA kit	66pg	0.039697	0.00527233
HL60_66pg_MDAkit_WGS-3		0.363266	MDA kit	66pg	0.039798	0.00529621
HL60_66pg_MDAkit_WGS-3		0.363266	MDA kit	66pg	0.039899	0.00532009
HL60_66pg_MDAkit_WGS-3		0.363266	MDA kit	66pg	0.04	0.00534397
HL60_66pg_MDAkit_WGS-3		0.363266	MDA kit	66pg	0.040101	0.00536785
HL60_66pg_MDAkit_WGS-3		0.363266	MDA kit	66pg	0.040202	0.00539172
HL60_66pg_MDAkit_WGS-3		0.363266	MDA kit	66pg	0.040303	0.0054156
HL60_66pg_MDAkit_WGS-3		0.363266	MDA kit	66pg	0.040404	0.00543948
HL60_66pg_MDAkit_WGS-3		0.363266	MDA kit	66pg	0.0405051	0.00546336
HL60_66pg_MDAkit_WGS-3		0.363266	MDA kit	66pg	0.0406061	0.00548724
HL60_66pg_MDAkit_WGS-3		0.363266	MDA kit	66pg	0.0407071	0.00551112
HL60_66pg_MDAkit_WGS-3		0.363266	MDA kit	66pg	0.0408081	0.00553499
HL60_66pg_MDAkit_WGS-3		0.363266	MDA kit	66pg	0.0409091	0.00555887
HL60_66pg_MDAkit_WGS-3		0.363266	MDA kit	66pg	0.0410101	0.00558275
HL60_66pg_MDAkit_WGS-3		0.363266	MDA kit	66pg	0.0411111	0.00560663
HL60_66pg_MDAkit_WGS-3		0.363266	MDA kit	66pg	0.0412121	0.00563051
HL60_66pg_MDAkit_WGS-3		0.363266	MDA kit	66pg	0.0413131	0.00565439
HL60_66pg_MDAkit_WGS-3		0.363266	MDA kit	66pg	0.0414141	0.00567826
HL60_66pg_MDAkit_WGS-3		0.363266	MDA kit	66pg	0.0415152	0.00570214
HL60_66pg_MDAkit_WGS-3		0.363266	MDA kit	66pg	0.0416162	0.00572602
HL60_66pg_MDAkit_WGS-3		0.363266	MDA kit	66pg	0.0417172	0.0057499
HL60_66pg_MDAkit_WGS-3		0.363266	MDA kit	66pg	0.0418182	0.00577378
HL60_66pg_MDAkit_WGS-3		0.363266	MDA kit	66pg	0.0419192	0.00579766
HL60_66pg_MDAkit_WGS-3		0.363266	MDA kit	66pg	0.0420202	0.00582153
HL60_66pg_MDAkit_WGS-3		0.363266	MDA kit	66pg	0.0421212	0.00584541
HL60_66pg_MDAkit_WGS-3		0.363266	MDA kit	66pg	0.0422222	0.00586929
HL60_66pg_MDAkit_WGS-3		0.363266	MDA kit	66pg	0.0423232	0.00589317
HL60_66pg_MDAkit_WGS-3		0.363266	MDA kit	66pg	0.0424242	0.00592182
HL60_66pg_MDAkit_WGS-3		0.363266	MDA kit	66pg	0.0425253	0.00595048
HL60_66pg_MDAkit_WGS-3		0.363266	MDA kit	66pg	0.0426263	0.00597913
HL60_66pg_MDAkit_WGS-3		0.363266	MDA kit	66pg	0.0427273	0.00600778
HL60_66pg_MDAkit_WGS-3		0.363266	MDA kit	66pg	0.0428283	0.00603644
HL60_66pg_MDAkit_WGS-3		0.363266	MDA kit	66pg	0.0429293	0.00606509
HL60_66pg_MDAkit_WGS-3		0.363266	MDA kit	66pg	0.0430303	0.00609375
HL60_66pg_MDAkit_WGS-3		0.363266	MDA kit	66pg	0.0431313	0.0061224
HL60_66pg_MDAkit_WGS-3		0.363266	MDA kit	66pg	0.0432323	0.00615105
HL60_66pg_MDAkit_WGS-3		0.363266	MDA kit	66pg	0.0433333	0.00617971
HL60_66pg_MDAkit_WGS-3		0.363266	MDA kit	66pg	0.0434343	0.00620836
HL60_66pg_MDAkit_WGS-3		0.363266	MDA kit	66pg	0.0435354	0.00623702
HL60_66pg_MDAkit_WGS-3		0.363266	MDA kit	66pg	0.0436364	0.00626567
HL60_66pg_MDAkit_WGS-3		0.363266	MDA kit	66pg	0.0437374	0.00629432
HL60_66pg_MDAkit_WGS-3		0.363266	MDA kit	66pg	0.0438384	0.00632298
HL60_66pg_MDAkit_WGS-3		0.363266	MDA kit	66pg	0.0439394	0.00635163
HL60_66pg_MDAkit_WGS-3		0.363266	MDA kit	66pg	0.0440404	0.00638029
HL60_66pg_MDAkit_WGS-3		0.363266	MDA kit	66pg	0.0441414	0.00640894
HL60_66pg_MDAkit_WGS-3		0.363266	MDA kit	66pg	0.0442424	0.00643759
HL60_66pg_MDAkit_WGS-3		0.363266	MDA kit	66pg	0.0443434	0.00646625
HL60_66pg_MDAkit_WGS-3		0.363266	MDA kit	66pg	0.0444444	0.0064949
HL60_66pg_MDAkit_WGS-3		0.363266	MDA kit	66pg	0.0445455	0.00652356
HL60_66pg_MDAkit_WGS-3		0.363266	MDA kit	66pg	0.0446465	0.00655221
HL60_66pg_MDAkit_WGS-3		0.363266	MDA kit	66pg	0.0447475	0.00658086
HL60_66pg_MDAkit_WGS-3		0.363266	MDA kit	66pg	0.0448485	0.00660952
HL60_66pg_MDAkit_WGS-3		0.363266	MDA kit	66pg	0.0449495	0.00663817
HL60_66pg_MDAkit_WGS-3		0.363266	MDA kit	66pg	0.0450505	0.00666683
HL60_66pg_MDAkit_WGS-3		0.363266	MDA kit	66pg	0.0451515	0.00669548
HL60_66pg_MDAkit_WGS-3		0.363266	MDA kit	66pg	0.0452525	0.00672413
HL60_66pg_MDAkit_WGS-3		0.363266	MDA kit	66pg	0.0453535	0.00675279
HL60_66pg_MDAkit_WGS-3		0.363266	MDA kit	66pg	0.0454545	0.00678144
HL60_66pg_MDAkit_WGS-3		0.363266	MDA kit	66pg	0.0455556	0.0068101
HL60_66pg_MDAkit_WGS-3		0.363266	MDA kit	66pg	0.0456566	0.00683875
HL60_66pg_MDAkit_WGS-3		0.363266	MDA kit	66pg	0.0457576	0.0068674
HL60_66pg_MDAkit_WGS-3		0.363266	MDA kit	66pg	0.0458586	0.00689606
HL60_66pg_MDAkit_WGS-3		0.363266	MDA kit	66pg	0.0459596	0.00692471
HL60_66pg_MDAkit_WGS-3		0.363266	MDA kit	66pg	0.0460606	0.00695337
HL60_66pg_MDAkit_WGS-3		0.363266	MDA kit	66pg	0.0461616	0.00698202
HL60_66pg_MDAkit_WGS-3		0.363266	MDA kit	66pg	0.0462626	0.00701067
HL60_66pg_MDAkit_WGS-3		0.363266	MDA kit	66pg	0.0463636	0.00703933
HL60_66pg_MDAkit_WGS-3		0.363266	MDA kit	66pg	0.0464646	0.00706798
HL60_66pg_MDAkit_WGS-3		0.363266	MDA kit	66pg	0.0465657	0.00709664
HL60_66pg_MDAkit_WGS-3		0.363266	MDA kit	66pg	0.0466667	0.00712529
HL60_66pg_MDAkit_WGS-3		0.363266	MDA kit	66pg	0.0467677	0.00715394
HL60_66pg_MDAkit_WGS-3		0.363266	MDA kit	66pg	0.0468687	0.0071826
HL60_66pg_MDAkit_WGS-3		0.363266	MDA kit	66pg	0.0469697	0.00721125
HL60_66pg_MDAkit_WGS-3		0.363266	MDA kit	66pg	0.0470707	0.00723991
HL60_66pg_MDAkit_WGS-3		0.363266	MDA kit	66pg	0.0471717	0.00726856
HL60_66pg_MDAkit_WGS-3		0.363266	MDA kit	66pg	0.0472727	0.00729721
HL60_66pg_MDAkit_WGS-3		0.363266	MDA kit	66pg	0.0473737	0.00732587
HL60_66pg_MDAkit_WGS-3		0.363266	MDA kit	66pg	0.0474747	0.00735452
HL60_66pg_MDAkit_WGS-3		0.363266	MDA kit	66pg	0.0475758	0.00738318
HL60_66pg_MDAkit_WGS-3		0.363266	MDA kit	66pg	0.0476768	0.00741183
HL60_66pg_MDAkit_WGS-3		0.363266	MDA kit	66pg	0.0477778	0.00744048
HL60_66pg_MDAkit_WGS-3		0.363266	MDA kit	66pg	0.0478788	0.00746914
HL60_66pg_MDAkit_WGS-3		0.363266	MDA kit	66pg	0.0479798	0.00749779
HL60_66pg_MDAkit_WGS-3		0.363266	MDA kit	66pg	0.0480808	0.00752645
HL60_66pg_MDAkit_WGS-3		0.363266	MDA kit	66pg	0.0481818	0.0075551
HL60_66pg_MDAkit_WGS-3		0.363266	MDA kit	66pg	0.0482828	0.00758375
HL60_66pg_MDAkit_WGS-3		0.363266	MDA kit	66pg	0.0483838	0.00761241
HL60_66pg_MDAkit_WGS-3		0.363266	MDA kit	66pg	0.0484848	0.00764106
HL60_66pg_MDAkit_WGS-3		0.363266	MDA kit	66pg	0.0485859	0.00766972
HL60_66pg_MDAkit_WGS-3		0.363266	MDA kit	66pg	0.0486869	0.00769837
HL60_66pg_MDAkit_WGS-3		0.363266	MDA kit	66pg	0.0487879	0.00772702
HL60_66pg_MDAkit_WGS-3		0.363266	MDA kit	66pg	0.0488889	0.00775568
HL60_66pg_MDAkit_WGS-3		0.363266	MDA kit	66pg	0.0489899	0.00778433
HL60_66pg_MDAkit_WGS-3		0.363266	MDA kit	66pg	0.0490909	0.00781299
HL60_66pg_MDAkit_WGS-3		0.363266	MDA kit	66pg	0.0491919	0.00784164
HL60_66pg_MDAkit_WGS-3		0.363266	MDA kit	66pg	0.0492929	0.00787029
HL60_66pg_MDAkit_WGS-3		0.363266	MDA kit	66pg	0.0493939	0.00789895
HL60_66pg_MDAkit_WGS-3		0.363266	MDA kit	66pg	0.0494949	0.0079276
HL60_66pg_MDAkit_WGS-3		0.363266	MDA kit	66pg	0.049596	0.00795625
HL60_66pg_MDAkit_WGS-3		0.363266	MDA kit	66pg	0.049697	0.00798491
HL60_66pg_MDAkit_WGS-3		0.363266	MDA kit	66pg	0.049798	0.00801356
HL60_66pg_MDAkit_WGS-3		0.363266	MDA kit	66pg	0.049899	0.00804222
HL60_66pg_MDAkit_WGS-3		0.363266	MDA kit	66pg	0.05	0.00807087
HL60_66pg_MDAkit_WGS-3		0.363266	MDA kit	66pg	0.050101	0.00809952
HL60_66pg_MDAkit_WGS-3		0.363266	MDA kit	66pg	0.050202	0.00812818
HL60_66pg_MDAkit_WGS-3		0.363266	MDA kit	66pg	0.050303	0.00815683
HL60_66pg_MDAkit_WGS-3		0.363266	MDA kit	66pg	0.050404	0.00818549
HL60_66pg_MDAkit_WGS-3		0.363266	MDA kit	66pg	0.0505051	0.00821414
HL60_66pg_MDAkit_WGS-3		0.363266	MDA kit	66pg	0.0506061	0.00824279
HL60_66pg_MDAkit_WGS-3		0.363266	MDA kit	66pg	0.0507071	0.00827145
HL60_66pg_MDAkit_WGS-3		0.363266	MDA kit	66pg	0.0508081	0.0083001
HL60_66pg_MDAkit_WGS-3		0.363266	MDA kit	66pg	0.0509091	0.00832876
HL60_66pg_MDAkit_WGS-3		0.363266	MDA kit	66pg	0.0510101	0.00835741
HL60_66pg_MDAkit_WGS-3		0.363266	MDA kit	66pg	0.0511111	0.00838606
HL60_66pg_MDAkit_WGS-3		0.363266	MDA kit	66pg	0.0512121	0.00841472
HL60_66pg_MDAkit_WGS-3		0.363266	MDA kit	66pg	0.0513131	0.00844337
HL60_66pg_MDAkit_WGS-3		0.363266	MDA kit	66pg	0.0514141	0.00847203
HL60_66pg_MDAkit_WGS-3		0.363266	MDA kit	66pg	0.0515152	0.00850068
HL60_66pg_MDAkit_WGS-3		0.363266	MDA kit	66pg	0.0516162	0.00852933
HL60_66pg_MDAkit_WGS-3		0.363266	MDA kit	66pg	0.0517172	0.00855799
HL60_66pg_MDAkit_WGS-3		0.363266	MDA kit	66pg	0.0518182	0.00858664
HL60_66pg_MDAkit_WGS-3		0.363266	MDA kit	66pg	0.0519192	0.0086153
HL60_66pg_MDAkit_WGS-3		0.363266	MDA kit	66pg	0.0520202	0.00864395
HL60_66pg_MDAkit_WGS-3		0.363266	MDA kit	66pg	0.0521212	0.0086726
HL60_66pg_MDAkit_WGS-3		0.363266	MDA kit	66pg	0.0522222	0.00870126
HL60_66pg_MDAkit_WGS-3		0.363266	MDA kit	66pg	0.0523232	0.00872991
HL60_66pg_MDAkit_WGS-3		0.363266	MDA kit	66pg	0.0524242	0.00875857
HL60_66pg_MDAkit_WGS-3		0.363266	MDA kit	66pg	0.0525253	0.00878722
HL60_66pg_MDAkit_WGS-3		0.363266	MDA kit	66pg	0.0526263	0.00881587
HL60_66pg_MDAkit_WGS-3		0.363266	MDA kit	66pg	0.0527273	0.00884453
HL60_66pg_MDAkit_WGS-3		0.363266	MDA kit	66pg	0.0528283	0.00887318
HL60_66pg_MDAkit_WGS-3		0.363266	MDA kit	66pg	0.0529293	0.00890184
HL60_66pg_MDAkit_WGS-3		0.363266	MDA kit	66pg	0.0530303	0.00893049
HL60_66pg_MDAkit_WGS-3		0.363266	MDA kit	66pg	0.0531313	0.00895914
HL60_66pg_MDAkit_WGS-3		0.363266	MDA kit	66pg	0.0532323	0.0089878
HL60_66pg_MDAkit_WGS-3		0.363266	MDA kit	66pg	0.0533333	0.00901645
HL60_66pg_MDAkit_WGS-3		0.363266	MDA kit	66pg	0.0534343	0.00904511
HL60_66pg_MDAkit_WGS-3		0.363266	MDA kit	66pg	0.0535354	0.00907376
HL60_66pg_MDAkit_WGS-3		0.363266	MDA kit	66pg	0.0536364	0.00910241
HL60_66pg_MDAkit_WGS-3		0.363266	MDA kit	66pg	0.0537374	0.00913107
HL60_66pg_MDAkit_WGS-3		0.363266	MDA kit	66pg	0.0538384	0.00915972
HL60_66pg_MDAkit_WGS-3		0.363266	MDA kit	66pg	0.0539394	0.00918838
HL60_66pg_MDAkit_WGS-3		0.363266	MDA kit	66pg	0.0540404	0.00921703
HL60_66pg_MDAkit_WGS-3		0.363266	MDA kit	66pg	0.0541414	0.00924568
HL60_66pg_MDAkit_WGS-3		0.363266	MDA kit	66pg	0.0542424	0.00927434
HL60_66pg_MDAkit_WGS-3		0.363266	MDA kit	66pg	0.0543434	0.00930299
HL60_66pg_MDAkit_WGS-3		0.363266	MDA kit	66pg	0.0544444	0.00933165
HL60_66pg_MDAkit_WGS-3		0.363266	MDA kit	66pg	0.0545455	0.0093603
HL60_66pg_MDAkit_WGS-3		0.363266	MDA kit	66pg	0.0546465	0.00938895
HL60_66pg_MDAkit_WGS-3		0.363266	MDA kit	66pg	0.0547475	0.00941761
HL60_66pg_MDAkit_WGS-3		0.363266	MDA kit	66pg	0.0548485	0.00944626
HL60_66pg_MDAkit_WGS-3		0.363266	MDA kit	66pg	0.0549495	0.00947492
HL60_66pg_MDAkit_WGS-3		0.363266	MDA kit	66pg	0.0550505	0.00950357
HL60_66pg_MDAkit_WGS-3		0.363266	MDA kit	66pg	0.0551515	0.00953222
HL60_66pg_MDAkit_WGS-3		0.363266	MDA kit	66pg	0.0552525	0.00956088
HL60_66pg_MDAkit_WGS-3		0.363266	MDA kit	66pg	0.0553535	0.00958953
HL60_66pg_MDAkit_WGS-3		0.363266	MDA kit	66pg	0.0554545	0.00961819
HL60_66pg_MDAkit_WGS-3		0.363266	MDA kit	66pg	0.0555556	0.00964684
HL60_66pg_MDAkit_WGS-3		0.363266	MDA kit	66pg	0.0556566	0.00967549
HL60_66pg_MDAkit_WGS-3		0.363266	MDA kit	66pg	0.0557576	0.00970415
HL60_66pg_MDAkit_WGS-3		0.363266	MDA kit	66pg	0.0558586	0.0097328
HL60_66pg_MDAkit_WGS-3		0.363266	MDA kit	66pg	0.0559596	0.00976146
HL60_66pg_MDAkit_WGS-3		0.363266	MDA kit	66pg	0.0560606	0.00979011
HL60_66pg_MDAkit_WGS-3		0.363266	MDA kit	66pg	0.0561616	0.00981876
HL60_66pg_MDAkit_WGS-3		0.363266	MDA kit	66pg	0.0562626	0.00984742
HL60_66pg_MDAkit_WGS-3		0.363266	MDA kit	66pg	0.0563636	0.00987607
HL60_66pg_MDAkit_WGS-3		0.363266	MDA kit	66pg	0.0564646	0.00990473
HL60_66pg_MDAkit_WGS-3		0.363266	MDA kit	66pg	0.0565657	0.00993338
HL60_66pg_MDAkit_WGS-3		0.363266	MDA kit	66pg	0.0566667	0.00996203
HL60_66pg_MDAkit_WGS-3		0.363266	MDA kit	66pg	0.0567677	0.00999069
HL60_66pg_MDAkit_WGS-3		0.363266	MDA kit	66pg	0.0568687	0.0100193
HL60_66pg_MDAkit_WGS-3		0.363266	MDA kit	66pg	0.0569697	0.010048
HL60_66pg_MDAkit_WGS-3		0.363266	MDA kit	66pg	0.0570707	0.0100766
HL60_66pg_MDAkit_WGS-3		0.363266	MDA kit	66pg	0.0571717	0.0101053
HL60_66pg_MDAkit_WGS-3		0.363266	MDA kit	66pg	0.0572727	0.010134
HL60_66pg_MDAkit_WGS-3		0.363266	MDA kit	66pg	0.0573737	0.0101626
HL60_66pg_MDAkit_WGS-3		0.363266	MDA kit	66pg	0.0574747	0.0101913
HL60_66pg_MDAkit_WGS-3		0.363266	MDA kit	66pg	0.0575758	0.0102199
HL60_66pg_MDAkit_WGS-3		0.363266	MDA kit	66pg	0.0576768	0.0102486
HL60_66pg_MDAkit_WGS-3		0.363266	MDA kit	66pg	0.0577778	0.0102772
HL60_66pg_MDAkit_WGS-3		0.363266	MDA kit	66pg	0.0578788	0.0103059
HL60_66pg_MDAkit_WGS-3		0.363266	MDA kit	66pg	0.0579798	0.0103345
HL60_66pg_MDAkit_WGS-3		0.363266	MDA kit	66pg	0.0580808	0.0103632
HL60_66pg_MDAkit_WGS-3		0.363266	MDA kit	66pg	0.0581818	0.0103918
HL60_66pg_MDAkit_WGS-3		0.363266	MDA kit	66pg	0.0582828	0.0104205
HL60_66pg_MDAkit_WGS-3		0.363266	MDA kit	66pg	0.0583838	0.0104492
HL60_66pg_MDAkit_WGS-3		0.363266	MDA kit	66pg	0.0584848	0.0104778
HL60_66pg_MDAkit_WGS-3		0.363266	MDA kit	66pg	0.0585859	0.0105065
HL60_66pg_MDAkit_WGS-3		0.363266	MDA kit	66pg	0.0586869	0.0105351
HL60_66pg_MDAkit_WGS-3		0.363266	MDA kit	66pg	0.0587879	0.0105638
HL60_66pg_MDAkit_WGS-3		0.363266	MDA kit	66pg	0.0588889	0.0105924
HL60_66pg_MDAkit_WGS-3		0.363266	MDA kit	66pg	0.0589899	0.0106211
HL60_66pg_MDAkit_WGS-3		0.363266	MDA kit	66pg	0.0590909	0.0106497
HL60_66pg_MDAkit_WGS-3		0.363266	MDA kit	66pg	0.0591919	0.0106784
HL60_66pg_MDAkit_WGS-3		0.363266	MDA kit	66pg	0.0592929	0.010707
HL60_66pg_MDAkit_WGS-3		0.363266	MDA kit	66pg	0.0593939	0.0107357
HL60_66pg_MDAkit_WGS-3		0.363266	MDA kit	66pg	0.0594949	0.0107643
HL60_66pg_MDAkit_WGS-3		0.363266	MDA kit	66pg	0.059596	0.010793
HL60_66pg_MDAkit_WGS-3		0.363266	MDA kit	66pg	0.059697	0.0108217
HL60_66pg_MDAkit_WGS-3		0.363266	MDA kit	66pg	0.059798	0.0108503
HL60_66pg_MDAkit_WGS-3		0.363266	MDA kit	66pg	0.059899	0.010879
HL60_66pg_MDAkit_WGS-3		0.363266	MDA kit	66pg	0.06	0.0109076
HL60_66pg_MDAkit_WGS-3		0.363266	MDA kit	66pg	0.060101	0.0109363
HL60_66pg_MDAkit_WGS-3		0.363266	MDA kit	66pg	0.060202	0.0109649
HL60_66pg_MDAkit_WGS-3		0.363266	MDA kit	66pg	0.060303	0.0109936
HL60_66pg_MDAkit_WGS-3		0.363266	MDA kit	66pg	0.060404	0.0110222
HL60_66pg_MDAkit_WGS-3		0.363266	MDA kit	66pg	0.0605051	0.0110509
HL60_66pg_MDAkit_WGS-3		0.363266	MDA kit	66pg	0.0606061	0.0110795
HL60_66pg_MDAkit_WGS-3		0.363266	MDA kit	66pg	0.0607071	0.0111082
HL60_66pg_MDAkit_WGS-3		0.363266	MDA kit	66pg	0.0608081	0.0111368
HL60_66pg_MDAkit_WGS-3		0.363266	MDA kit	66pg	0.0609091	0.0111655
HL60_66pg_MDAkit_WGS-3		0.363266	MDA kit	66pg	0.0610101	0.0111942
HL60_66pg_MDAkit_WGS-3		0.363266	MDA kit	66pg	0.0611111	0.0112228
HL60_66pg_MDAkit_WGS-3		0.363266	MDA kit	66pg	0.0612121	0.0112515
HL60_66pg_MDAkit_WGS-3		0.363266	MDA kit	66pg	0.0613131	0.0112801
HL60_66pg_MDAkit_WGS-3		0.363266	MDA kit	66pg	0.0614141	0.0113088
HL60_66pg_MDAkit_WGS-3		0.363266	MDA kit	66pg	0.0615152	0.0113374
HL60_66pg_MDAkit_WGS-3		0.363266	MDA kit	66pg	0.0616162	0.0113661
HL60_66pg_MDAkit_WGS-3		0.363266	MDA kit	66pg	0.0617172	0.0113947
HL60_66pg_MDAkit_WGS-3		0.363266	MDA kit	66pg	0.0618182	0.0114234
HL60_66pg_MDAkit_WGS-3		0.363266	MDA kit	66pg	0.0619192	0.011452
HL60_66pg_MDAkit_WGS-3		0.363266	MDA kit	66pg	0.0620202	0.0114807
HL60_66pg_MDAkit_WGS-3		0.363266	MDA kit	66pg	0.0621212	0.0115093
HL60_66pg_MDAkit_WGS-3		0.363266	MDA kit	66pg	0.0622222	0.011538
HL60_66pg_MDAkit_WGS-3		0.363266	MDA kit	66pg	0.0623232	0.0115667
HL60_66pg_MDAkit_WGS-3		0.363266	MDA kit	66pg	0.0624242	0.0115953
HL60_66pg_MDAkit_WGS-3		0.363266	MDA kit	66pg	0.0625253	0.011624
HL60_66pg_MDAkit_WGS-3		0.363266	MDA kit	66pg	0.0626263	0.0116526
HL60_66pg_MDAkit_WGS-3		0.363266	MDA kit	66pg	0.0627273	0.0116813
HL60_66pg_MDAkit_WGS-3		0.363266	MDA kit	66pg	0.0628283	0.0117099
HL60_66pg_MDAkit_WGS-3		0.363266	MDA kit	66pg	0.0629293	0.0117386
HL60_66pg_MDAkit_WGS-3		0.363266	MDA kit	66pg	0.0630303	0.0117672
HL60_66pg_MDAkit_WGS-3		0.363266	MDA kit	66pg	0.0631313	0.0117959
HL60_66pg_MDAkit_WGS-3		0.363266	MDA kit	66pg	0.0632323	0.0118245
HL60_66pg_MDAkit_WGS-3		0.363266	MDA kit	66pg	0.0633333	0.0118532
HL60_66pg_MDAkit_WGS-3		0.363266	MDA kit	66pg	0.0634343	0.0118819
HL60_66pg_MDAkit_WGS-3		0.363266	MDA kit	66pg	0.0635354	0.0119105
HL60_66pg_MDAkit_WGS-3		0.363266	MDA kit	66pg	0.0636364	0.0119392
HL60_66pg_MDAkit_WGS-3		0.363266	MDA kit	66pg	0.0637374	0.0119678
HL60_66pg_MDAkit_WGS-3		0.363266	MDA kit	66pg	0.0638384	0.0119965
HL60_66pg_MDAkit_WGS-3		0.363266	MDA kit	66pg	0.0639394	0.0120251
HL60_66pg_MDAkit_WGS-3		0.363266	MDA kit	66pg	0.0640404	0.0120538
HL60_66pg_MDAkit_WGS-3		0.363266	MDA kit	66pg	0.0641414	0.0120824
HL60_66pg_MDAkit_WGS-3		0.363266	MDA kit	66pg	0.0642424	0.0121111
HL60_66pg_MDAkit_WGS-3		0.363266	MDA kit	66pg	0.0643434	0.0121397
HL60_66pg_MDAkit_WGS-3		0.363266	MDA kit	66pg	0.0644444	0.0121684
HL60_66pg_MDAkit_WGS-3		0.363266	MDA kit	66pg	0.0645455	0.012197
HL60_66pg_MDAkit_WGS-3		0.363266	MDA kit	66pg	0.0646465	0.0122257
HL60_66pg_MDAkit_WGS-3		0.363266	MDA kit	66pg	0.0647475	0.0122544
HL60_66pg_MDAkit_WGS-3		0.363266	MDA kit	66pg	0.0648485	0.012283
HL60_66pg_MDAkit_WGS-3		0.363266	MDA kit	66pg	0.0649495	0.0123117
HL60_66pg_MDAkit_WGS-3		0.363266	MDA kit	66pg	0.0650505	0.0123403
HL60_66pg_MDAkit_WGS-3		0.363266	MDA kit	66pg	0.0651515	0.012369
HL60_66pg_MDAkit_WGS-3		0.363266	MDA kit	66pg	0.0652525	0.0123976
HL60_66pg_MDAkit_WGS-3		0.363266	MDA kit	66pg	0.0653535	0.0124263
HL60_66pg_MDAkit_WGS-3		0.363266	MDA kit	66pg	0.0654545	0.0124549
HL60_66pg_MDAkit_WGS-3		0.363266	MDA kit	66pg	0.0655556	0.0124836
HL60_66pg_MDAkit_WGS-3		0.363266	MDA kit	66pg	0.0656566	0.0125122
HL60_66pg_MDAkit_WGS-3		0.363266	MDA kit	66pg	0.0657576	0.0125409
HL60_66pg_MDAkit_WGS-3		0.363266	MDA kit	66pg	0.0658586	0.0125695
HL60_66pg_MDAkit_WGS-3		0.363266	MDA kit	66pg	0.0659596	0.0125982
HL60_66pg_MDAkit_WGS-3		0.363266	MDA kit	66pg	0.0660606	0.0126269
HL60_66pg_MDAkit_WGS-3		0.363266	MDA kit	66pg	0.0661616	0.0126555
HL60_66pg_MDAkit_WGS-3		0.363266	MDA kit	66pg	0.0662626	0.0126842
HL60_66pg_MDAkit_WGS-3		0.363266	MDA kit	66pg	0.0663636	0.0127128
HL60_66pg_MDAkit_WGS-3		0.363266	MDA kit	66pg	0.0664646	0.0127415
HL60_66pg_MDAkit_WGS-3		0.363266	MDA kit	66pg	0.0665657	0.0127701
HL60_66pg_MDAkit_WGS-3		0.363266	MDA kit	66pg	0.0666667	0.0127988
HL60_66pg_MDAkit_WGS-3		0.363266	MDA kit	66pg	0.0667677	0.0128274
HL60_66pg_MDAkit_WGS-3		0.363266	MDA kit	66pg	0.0668687	0.0128561
HL60_66pg_MDAkit_WGS-3		0.363266	MDA kit	66pg	0.0669697	0.0128847
HL60_66pg_MDAkit_WGS-3		0.363266	MDA kit	66pg	0.0670707	0.0129134
HL60_66pg_MDAkit_WGS-3		0.363266	MDA kit	66pg	0.0671717	0.012942
HL60_66pg_MDAkit_WGS-3		0.363266	MDA kit	66pg	0.0672727	0.0129707
HL60_66pg_MDAkit_WGS-3		0.363266	MDA kit	66pg	0.0673737	0.0129994
HL60_66pg_MDAkit_WGS-3		0.363266	MDA kit	66pg	0.0674747	0.013028
HL60_66pg_MDAkit_WGS-3		0.363266	MDA kit	66pg	0.0675758	0.0130567
HL60_66pg_MDAkit_WGS-3		0.363266	MDA kit	66pg	0.0676768	0.0130853
HL60_66pg_MDAkit_WGS-3		0.363266	MDA kit	66pg	0.0677778	0.013114
HL60_66pg_MDAkit_WGS-3		0.363266	MDA kit	66pg	0.0678788	0.0131426
HL60_66pg_MDAkit_WGS-3		0.363266	MDA kit	66pg	0.0679798	0.0131713
HL60_66pg_MDAkit_WGS-3		0.363266	MDA kit	66pg	0.0680808	0.0131999
HL60_66pg_MDAkit_WGS-3		0.363266	MDA kit	66pg	0.0681818	0.0132286
HL60_66pg_MDAkit_WGS-3		0.363266	MDA kit	66pg	0.0682828	0.0132572
HL60_66pg_MDAkit_WGS-3		0.363266	MDA kit	66pg	0.0683838	0.0132859
HL60_66pg_MDAkit_WGS-3		0.363266	MDA kit	66pg	0.0684848	0.0133145
HL60_66pg_MDAkit_WGS-3		0.363266	MDA kit	66pg	0.0685859	0.0133432
HL60_66pg_MDAkit_WGS-3		0.363266	MDA kit	66pg	0.0686869	0.0133719
HL60_66pg_MDAkit_WGS-3		0.363266	MDA kit	66pg	0.0687879	0.0134005
HL60_66pg_MDAkit_WGS-3		0.363266	MDA kit	66pg	0.0688889	0.0134292
HL60_66pg_MDAkit_WGS-3		0.363266	MDA kit	66pg	0.0689899	0.0134578
HL60_66pg_MDAkit_WGS-3		0.363266	MDA kit	66pg	0.0690909	0.0134865
HL60_66pg_MDAkit_WGS-3		0.363266	MDA kit	66pg	0.0691919	0.0135151
HL60_66pg_MDAkit_WGS-3		0.363266	MDA kit	66pg	0.0692929	0.0135438
HL60_66pg_MDAkit_WGS-3		0.363266	MDA kit	66pg	0.0693939	0.0135724
HL60_66pg_MDAkit_WGS-3		0.363266	MDA kit	66pg	0.0694949	0.0136011
HL60_66pg_MDAkit_WGS-3		0.363266	MDA kit	66pg	0.069596	0.0136297
HL60_66pg_MDAkit_WGS-3		0.363266	MDA kit	66pg	0.069697	0.0136584
HL60_66pg_MDAkit_WGS-3		0.363266	MDA kit	66pg	0.069798	0.0136871
HL60_66pg_MDAkit_WGS-3		0.363266	MDA kit	66pg	0.069899	0.0137157
HL60_66pg_MDAkit_WGS-3		0.363266	MDA kit	66pg	0.07	0.0137444
HL60_66pg_MDAkit_WGS-3		0.363266	MDA kit	66pg	0.070101	0.013773
HL60_66pg_MDAkit_WGS-3		0.363266	MDA kit	66pg	0.070202	0.0138017
HL60_66pg_MDAkit_WGS-3		0.363266	MDA kit	66pg	0.070303	0.0138303
HL60_66pg_MDAkit_WGS-3		0.363266	MDA kit	66pg	0.070404	0.013859
HL60_66pg_MDAkit_WGS-3		0.363266	MDA kit	66pg	0.0705051	0.0138876
HL60_66pg_MDAkit_WGS-3		0.363266	MDA kit	66pg	0.0706061	0.0139211
HL60_66pg_MDAkit_WGS-3		0.363266	MDA kit	66pg	0.0707071	0.0139545
HL60_66pg_MDAkit_WGS-3		0.363266	MDA kit	66pg	0.0708081	0.0139879
HL60_66pg_MDAkit_WGS-3		0.363266	MDA kit	66pg	0.0709091	0.0140213
HL60_66pg_MDAkit_WGS-3		0.363266	MDA kit	66pg	0.0710101	0.0140548
HL60_66pg_MDAkit_WGS-3		0.363266	MDA kit	66pg	0.0711111	0.0140882
HL60_66pg_MDAkit_WGS-3		0.363266	MDA kit	66pg	0.0712121	0.0141216
HL60_66pg_MDAkit_WGS-3		0.363266	MDA kit	66pg	0.0713131	0.0141551
HL60_66pg_MDAkit_WGS-3		0.363266	MDA kit	66pg	0.0714141	0.0141885
HL60_66pg_MDAkit_WGS-3		0.363266	MDA kit	66pg	0.0715152	0.0142219
HL60_66pg_MDAkit_WGS-3		0.363266	MDA kit	66pg	0.0716162	0.0142554
HL60_66pg_MDAkit_WGS-3		0.363266	MDA kit	66pg	0.0717172	0.0142888
HL60_66pg_MDAkit_WGS-3		0.363266	MDA kit	66pg	0.0718182	0.0143222
HL60_66pg_MDAkit_WGS-3		0.363266	MDA kit	66pg	0.0719192	0.0143556
HL60_66pg_MDAkit_WGS-3		0.363266	MDA kit	66pg	0.0720202	0.0143891
HL60_66pg_MDAkit_WGS-3		0.363266	MDA kit	66pg	0.0721212	0.0144225
HL60_66pg_MDAkit_WGS-3		0.363266	MDA kit	66pg	0.0722222	0.0144559
HL60_66pg_MDAkit_WGS-3		0.363266	MDA kit	66pg	0.0723232	0.0144894
HL60_66pg_MDAkit_WGS-3		0.363266	MDA kit	66pg	0.0724242	0.0145228
HL60_66pg_MDAkit_WGS-3		0.363266	MDA kit	66pg	0.0725253	0.0145562
HL60_66pg_MDAkit_WGS-3		0.363266	MDA kit	66pg	0.0726263	0.0145897
HL60_66pg_MDAkit_WGS-3		0.363266	MDA kit	66pg	0.0727273	0.0146231
HL60_66pg_MDAkit_WGS-3		0.363266	MDA kit	66pg	0.0728283	0.0146565
HL60_66pg_MDAkit_WGS-3		0.363266	MDA kit	66pg	0.0729293	0.0146899
HL60_66pg_MDAkit_WGS-3		0.363266	MDA kit	66pg	0.0730303	0.0147234
HL60_66pg_MDAkit_WGS-3		0.363266	MDA kit	66pg	0.0731313	0.0147568
HL60_66pg_MDAkit_WGS-3		0.363266	MDA kit	66pg	0.0732323	0.0147902
HL60_66pg_MDAkit_WGS-3		0.363266	MDA kit	66pg	0.0733333	0.0148237
HL60_66pg_MDAkit_WGS-3		0.363266	MDA kit	66pg	0.0734343	0.0148571
HL60_66pg_MDAkit_WGS-3		0.363266	MDA kit	66pg	0.0735354	0.0148905
HL60_66pg_MDAkit_WGS-3		0.363266	MDA kit	66pg	0.0736364	0.0149239
HL60_66pg_MDAkit_WGS-3		0.363266	MDA kit	66pg	0.0737374	0.0149574
HL60_66pg_MDAkit_WGS-3		0.363266	MDA kit	66pg	0.0738384	0.0149908
HL60_66pg_MDAkit_WGS-3		0.363266	MDA kit	66pg	0.0739394	0.0150242
HL60_66pg_MDAkit_WGS-3		0.363266	MDA kit	66pg	0.0740404	0.0150577
HL60_66pg_MDAkit_WGS-3		0.363266	MDA kit	66pg	0.0741414	0.0150911
HL60_66pg_MDAkit_WGS-3		0.363266	MDA kit	66pg	0.0742424	0.0151245
HL60_66pg_MDAkit_WGS-3		0.363266	MDA kit	66pg	0.0743434	0.015158
HL60_66pg_MDAkit_WGS-3		0.363266	MDA kit	66pg	0.0744444	0.0151914
HL60_66pg_MDAkit_WGS-3		0.363266	MDA kit	66pg	0.0745455	0.0152248
HL60_66pg_MDAkit_WGS-3		0.363266	MDA kit	66pg	0.0746465	0.0152582
HL60_66pg_MDAkit_WGS-3		0.363266	MDA kit	66pg	0.0747475	0.0152917
HL60_66pg_MDAkit_WGS-3		0.363266	MDA kit	66pg	0.0748485	0.0153251
HL60_66pg_MDAkit_WGS-3		0.363266	MDA kit	66pg	0.0749495	0.0153585
HL60_66pg_MDAkit_WGS-3		0.363266	MDA kit	66pg	0.0750505	0.015392
HL60_66pg_MDAkit_WGS-3		0.363266	MDA kit	66pg	0.0751515	0.0154254
HL60_66pg_MDAkit_WGS-3		0.363266	MDA kit	66pg	0.0752525	0.0154588
HL60_66pg_MDAkit_WGS-3		0.363266	MDA kit	66pg	0.0753535	0.0154923
HL60_66pg_MDAkit_WGS-3		0.363266	MDA kit	66pg	0.0754545	0.0155257
HL60_66pg_MDAkit_WGS-3		0.363266	MDA kit	66pg	0.0755556	0.0155591
HL60_66pg_MDAkit_WGS-3		0.363266	MDA kit	66pg	0.0756566	0.0155925
HL60_66pg_MDAkit_WGS-3		0.363266	MDA kit	66pg	0.0757576	0.015626
HL60_66pg_MDAkit_WGS-3		0.363266	MDA kit	66pg	0.0758586	0.0156642
HL60_66pg_MDAkit_WGS-3		0.363266	MDA kit	66pg	0.0759596	0.0157024
HL60_66pg_MDAkit_WGS-3		0.363266	MDA kit	66pg	0.0760606	0.0157406
HL60_66pg_MDAkit_WGS-3		0.363266	MDA kit	66pg	0.0761616	0.0157788
HL60_66pg_MDAkit_WGS-3		0.363266	MDA kit	66pg	0.0762626	0.015817
HL60_66pg_MDAkit_WGS-3		0.363266	MDA kit	66pg	0.0763636	0.0158552
HL60_66pg_MDAkit_WGS-3		0.363266	MDA kit	66pg	0.0764646	0.0158934
HL60_66pg_MDAkit_WGS-3		0.363266	MDA kit	66pg	0.0765657	0.0159316
HL60_66pg_MDAkit_WGS-3		0.363266	MDA kit	66pg	0.0766667	0.0159698
HL60_66pg_MDAkit_WGS-3		0.363266	MDA kit	66pg	0.0767677	0.016008
HL60_66pg_MDAkit_WGS-3		0.363266	MDA kit	66pg	0.0768687	0.0160462
HL60_66pg_MDAkit_WGS-3		0.363266	MDA kit	66pg	0.0769697	0.0160844
HL60_66pg_MDAkit_WGS-3		0.363266	MDA kit	66pg	0.0770707	0.0161226
HL60_66pg_MDAkit_WGS-3		0.363266	MDA kit	66pg	0.0771717	0.0161608
HL60_66pg_MDAkit_WGS-3		0.363266	MDA kit	66pg	0.0772727	0.016199
HL60_66pg_MDAkit_WGS-3		0.363266	MDA kit	66pg	0.0773737	0.0162373
HL60_66pg_MDAkit_WGS-3		0.363266	MDA kit	66pg	0.0774747	0.0162755
HL60_66pg_MDAkit_WGS-3		0.363266	MDA kit	66pg	0.0775758	0.0163137
HL60_66pg_MDAkit_WGS-3		0.363266	MDA kit	66pg	0.0776768	0.0163519
HL60_66pg_MDAkit_WGS-3		0.363266	MDA kit	66pg	0.0777778	0.0163901
HL60_66pg_MDAkit_WGS-3		0.363266	MDA kit	66pg	0.0778788	0.0164283
HL60_66pg_MDAkit_WGS-3		0.363266	MDA kit	66pg	0.0779798	0.0164665
HL60_66pg_MDAkit_WGS-3		0.363266	MDA kit	66pg	0.0780808	0.0165047
HL60_66pg_MDAkit_WGS-3		0.363266	MDA kit	66pg	0.0781818	0.0165429
HL60_66pg_MDAkit_WGS-3		0.363266	MDA kit	66pg	0.0782828	0.0165811
HL60_66pg_MDAkit_WGS-3		0.363266	MDA kit	66pg	0.0783838	0.0166193
HL60_66pg_MDAkit_WGS-3		0.363266	MDA kit	66pg	0.0784848	0.0166575
HL60_66pg_MDAkit_WGS-3		0.363266	MDA kit	66pg	0.0785859	0.0166957
HL60_66pg_MDAkit_WGS-3		0.363266	MDA kit	66pg	0.0786869	0.0167339
HL60_66pg_MDAkit_WGS-3		0.363266	MDA kit	66pg	0.0787879	0.0167721
HL60_66pg_MDAkit_WGS-3		0.363266	MDA kit	66pg	0.0788889	0.0168103
HL60_66pg_MDAkit_WGS-3		0.363266	MDA kit	66pg	0.0789899	0.0168485
HL60_66pg_MDAkit_WGS-3		0.363266	MDA kit	66pg	0.0790909	0.0168867
HL60_66pg_MDAkit_WGS-3		0.363266	MDA kit	66pg	0.0791919	0.016925
HL60_66pg_MDAkit_WGS-3		0.363266	MDA kit	66pg	0.0792929	0.0169632
HL60_66pg_MDAkit_WGS-3		0.363266	MDA kit	66pg	0.0793939	0.0170014
HL60_66pg_MDAkit_WGS-3		0.363266	MDA kit	66pg	0.0794949	0.0170396
HL60_66pg_MDAkit_WGS-3		0.363266	MDA kit	66pg	0.079596	0.0170778
HL60_66pg_MDAkit_WGS-3		0.363266	MDA kit	66pg	0.079697	0.017116
HL60_66pg_MDAkit_WGS-3		0.363266	MDA kit	66pg	0.079798	0.0171542
HL60_66pg_MDAkit_WGS-3		0.363266	MDA kit	66pg	0.079899	0.0171924
HL60_66pg_MDAkit_WGS-3		0.363266	MDA kit	66pg	0.08	0.0172306
HL60_66pg_MDAkit_WGS-3		0.363266	MDA kit	66pg	0.080101	0.0172688
HL60_66pg_MDAkit_WGS-3		0.363266	MDA kit	66pg	0.080202	0.017307
HL60_66pg_MDAkit_WGS-3		0.363266	MDA kit	66pg	0.080303	0.0173452
HL60_66pg_MDAkit_WGS-3		0.363266	MDA kit	66pg	0.080404	0.0173834
HL60_66pg_MDAkit_WGS-3		0.363266	MDA kit	66pg	0.0805051	0.0174216
HL60_66pg_MDAkit_WGS-3		0.363266	MDA kit	66pg	0.0806061	0.0174598
HL60_66pg_MDAkit_WGS-3		0.363266	MDA kit	66pg	0.0807071	0.017498
HL60_66pg_MDAkit_WGS-3		0.363266	MDA kit	66pg	0.0808081	0.0175362
HL60_66pg_MDAkit_WGS-3		0.363266	MDA kit	66pg	0.0809091	0.0175744
HL60_66pg_MDAkit_WGS-3		0.363266	MDA kit	66pg	0.0810101	0.0176126
HL60_66pg_MDAkit_WGS-3		0.363266	MDA kit	66pg	0.0811111	0.0176509
HL60_66pg_MDAkit_WGS-3		0.363266	MDA kit	66pg	0.0812121	0.0176891
HL60_66pg_MDAkit_WGS-3		0.363266	MDA kit	66pg	0.0813131	0.0177273
HL60_66pg_MDAkit_WGS-3		0.363266	MDA kit	66pg	0.0814141	0.0177655
HL60_66pg_MDAkit_WGS-3		0.363266	MDA kit	66pg	0.0815152	0.0178037
HL60_66pg_MDAkit_WGS-3		0.363266	MDA kit	66pg	0.0816162	0.0178419
HL60_66pg_MDAkit_WGS-3		0.363266	MDA kit	66pg	0.0817172	0.0178801
HL60_66pg_MDAkit_WGS-3		0.363266	MDA kit	66pg	0.0818182	0.0179183
HL60_66pg_MDAkit_WGS-3		0.363266	MDA kit	66pg	0.0819192	0.0179565
HL60_66pg_MDAkit_WGS-3		0.363266	MDA kit	66pg	0.0820202	0.0179947
HL60_66pg_MDAkit_WGS-3		0.363266	MDA kit	66pg	0.0821212	0.0180329
HL60_66pg_MDAkit_WGS-3		0.363266	MDA kit	66pg	0.0822222	0.0180711
HL60_66pg_MDAkit_WGS-3		0.363266	MDA kit	66pg	0.0823232	0.0181093
HL60_66pg_MDAkit_WGS-3		0.363266	MDA kit	66pg	0.0824242	0.0181475
HL60_66pg_MDAkit_WGS-3		0.363266	MDA kit	66pg	0.0825253	0.0181857
HL60_66pg_MDAkit_WGS-3		0.363266	MDA kit	66pg	0.0826263	0.0182239
HL60_66pg_MDAkit_WGS-3		0.363266	MDA kit	66pg	0.0827273	0.0182621
HL60_66pg_MDAkit_WGS-3		0.363266	MDA kit	66pg	0.0828283	0.0183003
HL60_66pg_MDAkit_WGS-3		0.363266	MDA kit	66pg	0.0829293	0.0183385
HL60_66pg_MDAkit_WGS-3		0.363266	MDA kit	66pg	0.0830303	0.0183768
HL60_66pg_MDAkit_WGS-3		0.363266	MDA kit	66pg	0.0831313	0.018415
HL60_66pg_MDAkit_WGS-3		0.363266	MDA kit	66pg	0.0832323	0.0184532
HL60_66pg_MDAkit_WGS-3		0.363266	MDA kit	66pg	0.0833333	0.0184914
HL60_66pg_MDAkit_WGS-3		0.363266	MDA kit	66pg	0.0834343	0.0185296
HL60_66pg_MDAkit_WGS-3		0.363266	MDA kit	66pg	0.0835354	0.0185678
HL60_66pg_MDAkit_WGS-3		0.363266	MDA kit	66pg	0.0836364	0.018606
HL60_66pg_MDAkit_WGS-3		0.363266	MDA kit	66pg	0.0837374	0.0186442
HL60_66pg_MDAkit_WGS-3		0.363266	MDA kit	66pg	0.0838384	0.0186824
HL60_66pg_MDAkit_WGS-3		0.363266	MDA kit	66pg	0.0839394	0.0187206
HL60_66pg_MDAkit_WGS-3		0.363266	MDA kit	66pg	0.0840404	0.0187588
HL60_66pg_MDAkit_WGS-3		0.363266	MDA kit	66pg	0.0841414	0.018797
HL60_66pg_MDAkit_WGS-3		0.363266	MDA kit	66pg	0.0842424	0.0188352
HL60_66pg_MDAkit_WGS-3		0.363266	MDA kit	66pg	0.0843434	0.0188734
HL60_66pg_MDAkit_WGS-3		0.363266	MDA kit	66pg	0.0844444	0.0189116
HL60_66pg_MDAkit_WGS-3		0.363266	MDA kit	66pg	0.0845455	0.0189498
HL60_66pg_MDAkit_WGS-3		0.363266	MDA kit	66pg	0.0846465	0.018988
HL60_66pg_MDAkit_WGS-3		0.363266	MDA kit	66pg	0.0847475	0.0190262
HL60_66pg_MDAkit_WGS-3		0.363266	MDA kit	66pg	0.0848485	0.0190644
HL60_66pg_MDAkit_WGS-3		0.363266	MDA kit	66pg	0.0849495	0.0191027
HL60_66pg_MDAkit_WGS-3		0.363266	MDA kit	66pg	0.0850505	0.0191409
HL60_66pg_MDAkit_WGS-3		0.363266	MDA kit	66pg	0.0851515	0.0191791
HL60_66pg_MDAkit_WGS-3		0.363266	MDA kit	66pg	0.0852525	0.0192173
HL60_66pg_MDAkit_WGS-3		0.363266	MDA kit	66pg	0.0853535	0.0192555
HL60_66pg_MDAkit_WGS-3		0.363266	MDA kit	66pg	0.0854545	0.0192937
HL60_66pg_MDAkit_WGS-3		0.363266	MDA kit	66pg	0.0855556	0.0193319
HL60_66pg_MDAkit_WGS-3		0.363266	MDA kit	66pg	0.0856566	0.0193701
HL60_66pg_MDAkit_WGS-3		0.363266	MDA kit	66pg	0.0857576	0.0194083
HL60_66pg_MDAkit_WGS-3		0.363266	MDA kit	66pg	0.0858586	0.0194465
HL60_66pg_MDAkit_WGS-3		0.363266	MDA kit	66pg	0.0859596	0.0194847
HL60_66pg_MDAkit_WGS-3		0.363266	MDA kit	66pg	0.0860606	0.0195229
HL60_66pg_MDAkit_WGS-3		0.363266	MDA kit	66pg	0.0861616	0.0195611
HL60_66pg_MDAkit_WGS-3		0.363266	MDA kit	66pg	0.0862626	0.0195993
HL60_66pg_MDAkit_WGS-3		0.363266	MDA kit	66pg	0.0863636	0.0196375
HL60_66pg_MDAkit_WGS-3		0.363266	MDA kit	66pg	0.0864646	0.0196757
HL60_66pg_MDAkit_WGS-3		0.363266	MDA kit	66pg	0.0865657	0.0197139
HL60_66pg_MDAkit_WGS-3		0.363266	MDA kit	66pg	0.0866667	0.0197521
HL60_66pg_MDAkit_WGS-3		0.363266	MDA kit	66pg	0.0867677	0.0197903
HL60_66pg_MDAkit_WGS-3		0.363266	MDA kit	66pg	0.0868687	0.0198286
HL60_66pg_MDAkit_WGS-3		0.363266	MDA kit	66pg	0.0869697	0.0198668
HL60_66pg_MDAkit_WGS-3		0.363266	MDA kit	66pg	0.0870707	0.019905
HL60_66pg_MDAkit_WGS-3		0.363266	MDA kit	66pg	0.0871717	0.0199432
HL60_66pg_MDAkit_WGS-3		0.363266	MDA kit	66pg	0.0872727	0.0199814
HL60_66pg_MDAkit_WGS-3		0.363266	MDA kit	66pg	0.0873737	0.0200196
HL60_66pg_MDAkit_WGS-3		0.363266	MDA kit	66pg	0.0874747	0.0200578
HL60_66pg_MDAkit_WGS-3		0.363266	MDA kit	66pg	0.0875758	0.020096
HL60_66pg_MDAkit_WGS-3		0.363266	MDA kit	66pg	0.0876768	0.0201342
HL60_66pg_MDAkit_WGS-3		0.363266	MDA kit	66pg	0.0877778	0.0201724
HL60_66pg_MDAkit_WGS-3		0.363266	MDA kit	66pg	0.0878788	0.0202106
HL60_66pg_MDAkit_WGS-3		0.363266	MDA kit	66pg	0.0879798	0.0202488
HL60_66pg_MDAkit_WGS-3		0.363266	MDA kit	66pg	0.0880808	0.020287
HL60_66pg_MDAkit_WGS-3		0.363266	MDA kit	66pg	0.0881818	0.0203252
HL60_66pg_MDAkit_WGS-3		0.363266	MDA kit	66pg	0.0882828	0.0203634
HL60_66pg_MDAkit_WGS-3		0.363266	MDA kit	66pg	0.0883838	0.0204016
HL60_66pg_MDAkit_WGS-3		0.363266	MDA kit	66pg	0.0884848	0.0204398
HL60_66pg_MDAkit_WGS-3		0.363266	MDA kit	66pg	0.0885859	0.020478
HL60_66pg_MDAkit_WGS-3		0.363266	MDA kit	66pg	0.0886869	0.0205162
HL60_66pg_MDAkit_WGS-3		0.363266	MDA kit	66pg	0.0887879	0.0205545
HL60_66pg_MDAkit_WGS-3		0.363266	MDA kit	66pg	0.0888889	0.0205927
HL60_66pg_MDAkit_WGS-3		0.363266	MDA kit	66pg	0.0889899	0.0206309
HL60_66pg_MDAkit_WGS-3		0.363266	MDA kit	66pg	0.0890909	0.0206691
HL60_66pg_MDAkit_WGS-3		0.363266	MDA kit	66pg	0.0891919	0.0207073
HL60_66pg_MDAkit_WGS-3		0.363266	MDA kit	66pg	0.0892929	0.0207455
HL60_66pg_MDAkit_WGS-3		0.363266	MDA kit	66pg	0.0893939	0.0207837
HL60_66pg_MDAkit_WGS-3		0.363266	MDA kit	66pg	0.0894949	0.0208219
HL60_66pg_MDAkit_WGS-3		0.363266	MDA kit	66pg	0.089596	0.0208601
HL60_66pg_MDAkit_WGS-3		0.363266	MDA kit	66pg	0.089697	0.0208983
HL60_66pg_MDAkit_WGS-3		0.363266	MDA kit	66pg	0.089798	0.0209365
HL60_66pg_MDAkit_WGS-3		0.363266	MDA kit	66pg	0.089899	0.0209747
HL60_66pg_MDAkit_WGS-3		0.363266	MDA kit	66pg	0.09	0.0210129
HL60_66pg_MDAkit_WGS-3		0.363266	MDA kit	66pg	0.090101	0.0210511
HL60_66pg_MDAkit_WGS-3		0.363266	MDA kit	66pg	0.090202	0.0210893
HL60_66pg_MDAkit_WGS-3		0.363266	MDA kit	66pg	0.090303	0.0211275
HL60_66pg_MDAkit_WGS-3		0.363266	MDA kit	66pg	0.090404	0.0211657
HL60_66pg_MDAkit_WGS-3		0.363266	MDA kit	66pg	0.0905051	0.0212039
HL60_66pg_MDAkit_WGS-3		0.363266	MDA kit	66pg	0.0906061	0.0212422
HL60_66pg_MDAkit_WGS-3		0.363266	MDA kit	66pg	0.0907071	0.0212804
HL60_66pg_MDAkit_WGS-3		0.363266	MDA kit	66pg	0.0908081	0.0213186
HL60_66pg_MDAkit_WGS-3		0.363266	MDA kit	66pg	0.0909091	0.0213568
HL60_66pg_MDAkit_WGS-3		0.363266	MDA kit	66pg	0.0910101	0.021395
HL60_66pg_MDAkit_WGS-3		0.363266	MDA kit	66pg	0.0911111	0.0214332
HL60_66pg_MDAkit_WGS-3		0.363266	MDA kit	66pg	0.0912121	0.0214714
HL60_66pg_MDAkit_WGS-3		0.363266	MDA kit	66pg	0.0913131	0.0215096
HL60_66pg_MDAkit_WGS-3		0.363266	MDA kit	66pg	0.0914141	0.0215478
HL60_66pg_MDAkit_WGS-3		0.363266	MDA kit	66pg	0.0915152	0.021586
HL60_66pg_MDAkit_WGS-3		0.363266	MDA kit	66pg	0.0916162	0.0216242
HL60_66pg_MDAkit_WGS-3		0.363266	MDA kit	66pg	0.0917172	0.0216624
HL60_66pg_MDAkit_WGS-3		0.363266	MDA kit	66pg	0.0918182	0.0217006
HL60_66pg_MDAkit_WGS-3		0.363266	MDA kit	66pg	0.0919192	0.0217388
HL60_66pg_MDAkit_WGS-3		0.363266	MDA kit	66pg	0.0920202	0.021777
HL60_66pg_MDAkit_WGS-3		0.363266	MDA kit	66pg	0.0921212	0.0218152
HL60_66pg_MDAkit_WGS-3		0.363266	MDA kit	66pg	0.0922222	0.0218534
HL60_66pg_MDAkit_WGS-3		0.363266	MDA kit	66pg	0.0923232	0.0218916
HL60_66pg_MDAkit_WGS-3		0.363266	MDA kit	66pg	0.0924242	0.0219298
HL60_66pg_MDAkit_WGS-3		0.363266	MDA kit	66pg	0.0925253	0.0219681
HL60_66pg_MDAkit_WGS-3		0.363266	MDA kit	66pg	0.0926263	0.0220063
HL60_66pg_MDAkit_WGS-3		0.363266	MDA kit	66pg	0.0927273	0.0220445
HL60_66pg_MDAkit_WGS-3		0.363266	MDA kit	66pg	0.0928283	0.0220827
HL60_66pg_MDAkit_WGS-3		0.363266	MDA kit	66pg	0.0929293	0.0221209
HL60_66pg_MDAkit_WGS-3		0.363266	MDA kit	66pg	0.0930303	0.0221591
HL60_66pg_MDAkit_WGS-3		0.363266	MDA kit	66pg	0.0931313	0.0221973
HL60_66pg_MDAkit_WGS-3		0.363266	MDA kit	66pg	0.0932323	0.0222355
HL60_66pg_MDAkit_WGS-3		0.363266	MDA kit	66pg	0.0933333	0.0222737
HL60_66pg_MDAkit_WGS-3		0.363266	MDA kit	66pg	0.0934343	0.0223119
HL60_66pg_MDAkit_WGS-3		0.363266	MDA kit	66pg	0.0935354	0.0223501
HL60_66pg_MDAkit_WGS-3		0.363266	MDA kit	66pg	0.0936364	0.0223883
HL60_66pg_MDAkit_WGS-3		0.363266	MDA kit	66pg	0.0937374	0.0224265
HL60_66pg_MDAkit_WGS-3		0.363266	MDA kit	66pg	0.0938384	0.0224647
HL60_66pg_MDAkit_WGS-3		0.363266	MDA kit	66pg	0.0939394	0.0225029
HL60_66pg_MDAkit_WGS-3		0.363266	MDA kit	66pg	0.0940404	0.0225411
HL60_66pg_MDAkit_WGS-3		0.363266	MDA kit	66pg	0.0941414	0.0225793
HL60_66pg_MDAkit_WGS-3		0.363266	MDA kit	66pg	0.0942424	0.0226175
HL60_66pg_MDAkit_WGS-3		0.363266	MDA kit	66pg	0.0943434	0.0226557
HL60_66pg_MDAkit_WGS-3		0.363266	MDA kit	66pg	0.0944444	0.022694
HL60_66pg_MDAkit_WGS-3		0.363266	MDA kit	66pg	0.0945455	0.0227322
HL60_66pg_MDAkit_WGS-3		0.363266	MDA kit	66pg	0.0946465	0.0227704
HL60_66pg_MDAkit_WGS-3		0.363266	MDA kit	66pg	0.0947475	0.0228086
HL60_66pg_MDAkit_WGS-3		0.363266	MDA kit	66pg	0.0948485	0.0228468
HL60_66pg_MDAkit_WGS-3		0.363266	MDA kit	66pg	0.0949495	0.022885
HL60_66pg_MDAkit_WGS-3		0.363266	MDA kit	66pg	0.0950505	0.0229232
HL60_66pg_MDAkit_WGS-3		0.363266	MDA kit	66pg	0.0951515	0.0229614
HL60_66pg_MDAkit_WGS-3		0.363266	MDA kit	66pg	0.0952525	0.0229996
HL60_66pg_MDAkit_WGS-3		0.363266	MDA kit	66pg	0.0953535	0.0230378
HL60_66pg_MDAkit_WGS-3		0.363266	MDA kit	66pg	0.0954545	0.023076
HL60_66pg_MDAkit_WGS-3		0.363266	MDA kit	66pg	0.0955556	0.0231142
HL60_66pg_MDAkit_WGS-3		0.363266	MDA kit	66pg	0.0956566	0.0231524
HL60_66pg_MDAkit_WGS-3		0.363266	MDA kit	66pg	0.0957576	0.0231906
HL60_66pg_MDAkit_WGS-3		0.363266	MDA kit	66pg	0.0958586	0.0232288
HL60_66pg_MDAkit_WGS-3		0.363266	MDA kit	66pg	0.0959596	0.023267
HL60_66pg_MDAkit_WGS-3		0.363266	MDA kit	66pg	0.0960606	0.0233052
HL60_66pg_MDAkit_WGS-3		0.363266	MDA kit	66pg	0.0961616	0.0233434
HL60_66pg_MDAkit_WGS-3		0.363266	MDA kit	66pg	0.0962626	0.0233816
HL60_66pg_MDAkit_WGS-3		0.363266	MDA kit	66pg	0.0963636	0.0234199
HL60_66pg_MDAkit_WGS-3		0.363266	MDA kit	66pg	0.0964646	0.0234581
HL60_66pg_MDAkit_WGS-3		0.363266	MDA kit	66pg	0.0965657	0.0234963
HL60_66pg_MDAkit_WGS-3		0.363266	MDA kit	66pg	0.0966667	0.0235345
HL60_66pg_MDAkit_WGS-3		0.363266	MDA kit	66pg	0.0967677	0.0235727
HL60_66pg_MDAkit_WGS-3		0.363266	MDA kit	66pg	0.0968687	0.0236109
HL60_66pg_MDAkit_WGS-3		0.363266	MDA kit	66pg	0.0969697	0.0236491
HL60_66pg_MDAkit_WGS-3		0.363266	MDA kit	66pg	0.0970707	0.0236873
HL60_66pg_MDAkit_WGS-3		0.363266	MDA kit	66pg	0.0971717	0.0237255
HL60_66pg_MDAkit_WGS-3		0.363266	MDA kit	66pg	0.0972727	0.0237637
HL60_66pg_MDAkit_WGS-3		0.363266	MDA kit	66pg	0.0973737	0.0238019
HL60_66pg_MDAkit_WGS-3		0.363266	MDA kit	66pg	0.0974747	0.0238401
HL60_66pg_MDAkit_WGS-3		0.363266	MDA kit	66pg	0.0975758	0.0238783
HL60_66pg_MDAkit_WGS-3		0.363266	MDA kit	66pg	0.0976768	0.0239165
HL60_66pg_MDAkit_WGS-3		0.363266	MDA kit	66pg	0.0977778	0.0239547
HL60_66pg_MDAkit_WGS-3		0.363266	MDA kit	66pg	0.0978788	0.0239929
HL60_66pg_MDAkit_WGS-3		0.363266	MDA kit	66pg	0.0979798	0.0240311
HL60_66pg_MDAkit_WGS-3		0.363266	MDA kit	66pg	0.0980808	0.0240693
HL60_66pg_MDAkit_WGS-3		0.363266	MDA kit	66pg	0.0981818	0.0241075
HL60_66pg_MDAkit_WGS-3		0.363266	MDA kit	66pg	0.0982828	0.0241458
HL60_66pg_MDAkit_WGS-3		0.363266	MDA kit	66pg	0.0983838	0.024184
HL60_66pg_MDAkit_WGS-3		0.363266	MDA kit	66pg	0.0984848	0.0242222
HL60_66pg_MDAkit_WGS-3		0.363266	MDA kit	66pg	0.0985859	0.0242604
HL60_66pg_MDAkit_WGS-3		0.363266	MDA kit	66pg	0.0986869	0.0242986
HL60_66pg_MDAkit_WGS-3		0.363266	MDA kit	66pg	0.0987879	0.0243368
HL60_66pg_MDAkit_WGS-3		0.363266	MDA kit	66pg	0.0988889	0.024375
HL60_66pg_MDAkit_WGS-3		0.363266	MDA kit	66pg	0.0989899	0.0244132
HL60_66pg_MDAkit_WGS-3		0.363266	MDA kit	66pg	0.0990909	0.0244514
HL60_66pg_MDAkit_WGS-3		0.363266	MDA kit	66pg	0.0991919	0.0244896
HL60_66pg_MDAkit_WGS-3		0.363266	MDA kit	66pg	0.0992929	0.0245278
HL60_66pg_MDAkit_WGS-3		0.363266	MDA kit	66pg	0.0993939	0.024566
HL60_66pg_MDAkit_WGS-3		0.363266	MDA kit	66pg	0.0994949	0.0246042
HL60_66pg_MDAkit_WGS-3		0.363266	MDA kit	66pg	0.099596	0.0246424
HL60_66pg_MDAkit_WGS-3		0.363266	MDA kit	66pg	0.099697	0.0246806
HL60_66pg_MDAkit_WGS-3		0.363266	MDA kit	66pg	0.099798	0.0247188
HL60_66pg_MDAkit_WGS-3		0.363266	MDA kit	66pg	0.099899	0.024757
HL60_66pg_MDAkit_WGS-3		0.363266	MDA kit	66pg	0.1	0.0247952
HL60_66pg_MDAkit_WGS-3		0.363266	MDA kit	66pg	0.100101	0.0248334
HL60_66pg_MDAkit_WGS-3		0.363266	MDA kit	66pg	0.100202	0.0248717
HL60_66pg_MDAkit_WGS-3		0.363266	MDA kit	66pg	0.100303	0.0249099
HL60_66pg_MDAkit_WGS-3		0.363266	MDA kit	66pg	0.100404	0.0249481
HL60_66pg_MDAkit_WGS-3		0.363266	MDA kit	66pg	0.100505	0.0249863
HL60_66pg_MDAkit_WGS-3		0.363266	MDA kit	66pg	0.100606	0.0250245
HL60_66pg_MDAkit_WGS-3		0.363266	MDA kit	66pg	0.100707	0.0250627
HL60_66pg_MDAkit_WGS-3		0.363266	MDA kit	66pg	0.100808	0.0251009
HL60_66pg_MDAkit_WGS-3		0.363266	MDA kit	66pg	0.100909	0.0251391
HL60_66pg_MDAkit_WGS-3		0.363266	MDA kit	66pg	0.10101	0.0251773
HL60_66pg_MDAkit_WGS-3		0.363266	MDA kit	66pg	0.101111	0.0252155
HL60_66pg_MDAkit_WGS-3		0.363266	MDA kit	66pg	0.101212	0.0252537
HL60_66pg_MDAkit_WGS-3		0.363266	MDA kit	66pg	0.101313	0.0252919
HL60_66pg_MDAkit_WGS-3		0.363266	MDA kit	66pg	0.101414	0.0253301
HL60_66pg_MDAkit_WGS-3		0.363266	MDA kit	66pg	0.101515	0.0253683
HL60_66pg_MDAkit_WGS-3		0.363266	MDA kit	66pg	0.101616	0.0254065
HL60_66pg_MDAkit_WGS-3		0.363266	MDA kit	66pg	0.101717	0.0254447
HL60_66pg_MDAkit_WGS-3		0.363266	MDA kit	66pg	0.101818	0.0254829
HL60_66pg_MDAkit_WGS-3		0.363266	MDA kit	66pg	0.101919	0.0255211
HL60_66pg_MDAkit_WGS-3		0.363266	MDA kit	66pg	0.10202	0.0255593
HL60_66pg_MDAkit_WGS-3		0.363266	MDA kit	66pg	0.102121	0.0255976
HL60_66pg_MDAkit_WGS-3		0.363266	MDA kit	66pg	0.102222	0.0256358
HL60_66pg_MDAkit_WGS-3		0.363266	MDA kit	66pg	0.102323	0.025674
HL60_66pg_MDAkit_WGS-3		0.363266	MDA kit	66pg	0.102424	0.0257122
HL60_66pg_MDAkit_WGS-3		0.363266	MDA kit	66pg	0.102525	0.0257504
HL60_66pg_MDAkit_WGS-3		0.363266	MDA kit	66pg	0.102626	0.0257886
HL60_66pg_MDAkit_WGS-3		0.363266	MDA kit	66pg	0.102727	0.0258268
HL60_66pg_MDAkit_WGS-3		0.363266	MDA kit	66pg	0.102828	0.025865
HL60_66pg_MDAkit_WGS-3		0.363266	MDA kit	66pg	0.102929	0.0259032
HL60_66pg_MDAkit_WGS-3		0.363266	MDA kit	66pg	0.10303	0.0259414
HL60_66pg_MDAkit_WGS-3		0.363266	MDA kit	66pg	0.103131	0.0259796
HL60_66pg_MDAkit_WGS-3		0.363266	MDA kit	66pg	0.103232	0.0260178
HL60_66pg_MDAkit_WGS-3		0.363266	MDA kit	66pg	0.103333	0.026056
HL60_66pg_MDAkit_WGS-3		0.363266	MDA kit	66pg	0.103434	0.0260942
HL60_66pg_MDAkit_WGS-3		0.363266	MDA kit	66pg	0.103535	0.0261324
HL60_66pg_MDAkit_WGS-3		0.363266	MDA kit	66pg	0.103636	0.0261706
HL60_66pg_MDAkit_WGS-3		0.363266	MDA kit	66pg	0.103737	0.0262088
HL60_66pg_MDAkit_WGS-3		0.363266	MDA kit	66pg	0.103838	0.026247
HL60_66pg_MDAkit_WGS-3		0.363266	MDA kit	66pg	0.103939	0.0262853
HL60_66pg_MDAkit_WGS-3		0.363266	MDA kit	66pg	0.10404	0.0263235
HL60_66pg_MDAkit_WGS-3		0.363266	MDA kit	66pg	0.104141	0.0263617
HL60_66pg_MDAkit_WGS-3		0.363266	MDA kit	66pg	0.104242	0.0263999
HL60_66pg_MDAkit_WGS-3		0.363266	MDA kit	66pg	0.104343	0.0264381
HL60_66pg_MDAkit_WGS-3		0.363266	MDA kit	66pg	0.104444	0.0264763
HL60_66pg_MDAkit_WGS-3		0.363266	MDA kit	66pg	0.104545	0.0265145
HL60_66pg_MDAkit_WGS-3		0.363266	MDA kit	66pg	0.104646	0.0265527
HL60_66pg_MDAkit_WGS-3		0.363266	MDA kit	66pg	0.104747	0.0265909
HL60_66pg_MDAkit_WGS-3		0.363266	MDA kit	66pg	0.104848	0.0266291
HL60_66pg_MDAkit_WGS-3		0.363266	MDA kit	66pg	0.104949	0.0266673
HL60_66pg_MDAkit_WGS-3		0.363266	MDA kit	66pg	0.105051	0.0267055
HL60_66pg_MDAkit_WGS-3		0.363266	MDA kit	66pg	0.105152	0.0267437
HL60_66pg_MDAkit_WGS-3		0.363266	MDA kit	66pg	0.105253	0.0267819
HL60_66pg_MDAkit_WGS-3		0.363266	MDA kit	66pg	0.105354	0.0268201
HL60_66pg_MDAkit_WGS-3		0.363266	MDA kit	66pg	0.105455	0.0268583
HL60_66pg_MDAkit_WGS-3		0.363266	MDA kit	66pg	0.105556	0.0268965
HL60_66pg_MDAkit_WGS-3		0.363266	MDA kit	66pg	0.105657	0.0269347
HL60_66pg_MDAkit_WGS-3		0.363266	MDA kit	66pg	0.105758	0.0269729
HL60_66pg_MDAkit_WGS-3		0.363266	MDA kit	66pg	0.105859	0.0270112
HL60_66pg_MDAkit_WGS-3		0.363266	MDA kit	66pg	0.10596	0.0270494
HL60_66pg_MDAkit_WGS-3		0.363266	MDA kit	66pg	0.106061	0.0270876
HL60_66pg_MDAkit_WGS-3		0.363266	MDA kit	66pg	0.106162	0.0271258
HL60_66pg_MDAkit_WGS-3		0.363266	MDA kit	66pg	0.106263	0.027164
HL60_66pg_MDAkit_WGS-3		0.363266	MDA kit	66pg	0.106364	0.0272022
HL60_66pg_MDAkit_WGS-3		0.363266	MDA kit	66pg	0.106465	0.0272404
HL60_66pg_MDAkit_WGS-3		0.363266	MDA kit	66pg	0.106566	0.0272786
HL60_66pg_MDAkit_WGS-3		0.363266	MDA kit	66pg	0.106667	0.0273168
HL60_66pg_MDAkit_WGS-3		0.363266	MDA kit	66pg	0.106768	0.027355
HL60_66pg_MDAkit_WGS-3		0.363266	MDA kit	66pg	0.106869	0.0273932
HL60_66pg_MDAkit_WGS-3		0.363266	MDA kit	66pg	0.10697	0.0274314
HL60_66pg_MDAkit_WGS-3		0.363266	MDA kit	66pg	0.107071	0.0274696
HL60_66pg_MDAkit_WGS-3		0.363266	MDA kit	66pg	0.107172	0.0275078
HL60_66pg_MDAkit_WGS-3		0.363266	MDA kit	66pg	0.107273	0.027546
HL60_66pg_MDAkit_WGS-3		0.363266	MDA kit	66pg	0.107374	0.0275842
HL60_66pg_MDAkit_WGS-3		0.363266	MDA kit	66pg	0.107475	0.0276224
HL60_66pg_MDAkit_WGS-3		0.363266	MDA kit	66pg	0.107576	0.0276606
HL60_66pg_MDAkit_WGS-3		0.363266	MDA kit	66pg	0.107677	0.0276988
HL60_66pg_MDAkit_WGS-3		0.363266	MDA kit	66pg	0.107778	0.0277371
HL60_66pg_MDAkit_WGS-3		0.363266	MDA kit	66pg	0.107879	0.0277753
HL60_66pg_MDAkit_WGS-3		0.363266	MDA kit	66pg	0.10798	0.0278135
HL60_66pg_MDAkit_WGS-3		0.363266	MDA kit	66pg	0.108081	0.0278517
HL60_66pg_MDAkit_WGS-3		0.363266	MDA kit	66pg	0.108182	0.0278899
HL60_66pg_MDAkit_WGS-3		0.363266	MDA kit	66pg	0.108283	0.0279281
HL60_66pg_MDAkit_WGS-3		0.363266	MDA kit	66pg	0.108384	0.0279663
HL60_66pg_MDAkit_WGS-3		0.363266	MDA kit	66pg	0.108485	0.0280045
HL60_66pg_MDAkit_WGS-3		0.363266	MDA kit	66pg	0.108586	0.0280427
HL60_66pg_MDAkit_WGS-3		0.363266	MDA kit	66pg	0.108687	0.0280809
HL60_66pg_MDAkit_WGS-3		0.363266	MDA kit	66pg	0.108788	0.0281191
HL60_66pg_MDAkit_WGS-3		0.363266	MDA kit	66pg	0.108889	0.0281573
HL60_66pg_MDAkit_WGS-3		0.363266	MDA kit	66pg	0.10899	0.0281955
HL60_66pg_MDAkit_WGS-3		0.363266	MDA kit	66pg	0.109091	0.0282337
HL60_66pg_MDAkit_WGS-3		0.363266	MDA kit	66pg	0.109192	0.0282719
HL60_66pg_MDAkit_WGS-3		0.363266	MDA kit	66pg	0.109293	0.0283101
HL60_66pg_MDAkit_WGS-3		0.363266	MDA kit	66pg	0.109394	0.0283483
HL60_66pg_MDAkit_WGS-3		0.363266	MDA kit	66pg	0.109495	0.0283865
HL60_66pg_MDAkit_WGS-3		0.363266	MDA kit	66pg	0.109596	0.0284247
HL60_66pg_MDAkit_WGS-3		0.363266	MDA kit	66pg	0.109697	0.028463
HL60_66pg_MDAkit_WGS-3		0.363266	MDA kit	66pg	0.109798	0.0285012
HL60_66pg_MDAkit_WGS-3		0.363266	MDA kit	66pg	0.109899	0.0285394
HL60_66pg_MDAkit_WGS-3		0.363266	MDA kit	66pg	0.11	0.0285776
HL60_66pg_MDAkit_WGS-3		0.363266	MDA kit	66pg	0.110101	0.0286158
HL60_66pg_MDAkit_WGS-3		0.363266	MDA kit	66pg	0.110202	0.028654
HL60_66pg_MDAkit_WGS-3		0.363266	MDA kit	66pg	0.110303	0.0286922
HL60_66pg_MDAkit_WGS-3		0.363266	MDA kit	66pg	0.110404	0.0287304
HL60_66pg_MDAkit_WGS-3		0.363266	MDA kit	66pg	0.110505	0.0287686
HL60_66pg_MDAkit_WGS-3		0.363266	MDA kit	66pg	0.110606	0.0288068
HL60_66pg_MDAkit_WGS-3		0.363266	MDA kit	66pg	0.110707	0.028845
HL60_66pg_MDAkit_WGS-3		0.363266	MDA kit	66pg	0.110808	0.0288832
HL60_66pg_MDAkit_WGS-3		0.363266	MDA kit	66pg	0.110909	0.0289214
HL60_66pg_MDAkit_WGS-3		0.363266	MDA kit	66pg	0.11101	0.0289596
HL60_66pg_MDAkit_WGS-3		0.363266	MDA kit	66pg	0.111111	0.0289978
HL60_66pg_MDAkit_WGS-3		0.363266	MDA kit	66pg	0.111212	0.029036
HL60_66pg_MDAkit_WGS-3		0.363266	MDA kit	66pg	0.111313	0.0290742
HL60_66pg_MDAkit_WGS-3		0.363266	MDA kit	66pg	0.111414	0.0291124
HL60_66pg_MDAkit_WGS-3		0.363266	MDA kit	66pg	0.111515	0.0291506
HL60_66pg_MDAkit_WGS-3		0.363266	MDA kit	66pg	0.111616	0.0291889
HL60_66pg_MDAkit_WGS-3		0.363266	MDA kit	66pg	0.111717	0.0292271
HL60_66pg_MDAkit_WGS-3		0.363266	MDA kit	66pg	0.111818	0.0292653
HL60_66pg_MDAkit_WGS-3		0.363266	MDA kit	66pg	0.111919	0.0293035
HL60_66pg_MDAkit_WGS-3		0.363266	MDA kit	66pg	0.11202	0.0293417
HL60_66pg_MDAkit_WGS-3		0.363266	MDA kit	66pg	0.112121	0.0293799
HL60_66pg_MDAkit_WGS-3		0.363266	MDA kit	66pg	0.112222	0.0294181
HL60_66pg_MDAkit_WGS-3		0.363266	MDA kit	66pg	0.112323	0.0294563
HL60_66pg_MDAkit_WGS-3		0.363266	MDA kit	66pg	0.112424	0.0294945
HL60_66pg_MDAkit_WGS-3		0.363266	MDA kit	66pg	0.112525	0.0295327
HL60_66pg_MDAkit_WGS-3		0.363266	MDA kit	66pg	0.112626	0.0295709
HL60_66pg_MDAkit_WGS-3		0.363266	MDA kit	66pg	0.112727	0.0296091
HL60_66pg_MDAkit_WGS-3		0.363266	MDA kit	66pg	0.112828	0.0296521
HL60_66pg_MDAkit_WGS-3		0.363266	MDA kit	66pg	0.112929	0.0296951
HL60_66pg_MDAkit_WGS-3		0.363266	MDA kit	66pg	0.11303	0.0297381
HL60_66pg_MDAkit_WGS-3		0.363266	MDA kit	66pg	0.113131	0.029781
HL60_66pg_MDAkit_WGS-3		0.363266	MDA kit	66pg	0.113232	0.029824
HL60_66pg_MDAkit_WGS-3		0.363266	MDA kit	66pg	0.113333	0.029867
HL60_66pg_MDAkit_WGS-3		0.363266	MDA kit	66pg	0.113434	0.02991
HL60_66pg_MDAkit_WGS-3		0.363266	MDA kit	66pg	0.113535	0.029953
HL60_66pg_MDAkit_WGS-3		0.363266	MDA kit	66pg	0.113636	0.0299959
HL60_66pg_MDAkit_WGS-3		0.363266	MDA kit	66pg	0.113737	0.0300389
HL60_66pg_MDAkit_WGS-3		0.363266	MDA kit	66pg	0.113838	0.0300819
HL60_66pg_MDAkit_WGS-3		0.363266	MDA kit	66pg	0.113939	0.0301249
HL60_66pg_MDAkit_WGS-3		0.363266	MDA kit	66pg	0.11404	0.0301679
HL60_66pg_MDAkit_WGS-3		0.363266	MDA kit	66pg	0.114141	0.0302108
HL60_66pg_MDAkit_WGS-3		0.363266	MDA kit	66pg	0.114242	0.0302538
HL60_66pg_MDAkit_WGS-3		0.363266	MDA kit	66pg	0.114343	0.0302968
HL60_66pg_MDAkit_WGS-3		0.363266	MDA kit	66pg	0.114444	0.0303398
HL60_66pg_MDAkit_WGS-3		0.363266	MDA kit	66pg	0.114545	0.0303828
HL60_66pg_MDAkit_WGS-3		0.363266	MDA kit	66pg	0.114646	0.0304258
HL60_66pg_MDAkit_WGS-3		0.363266	MDA kit	66pg	0.114747	0.0304687
HL60_66pg_MDAkit_WGS-3		0.363266	MDA kit	66pg	0.114848	0.0305117
HL60_66pg_MDAkit_WGS-3		0.363266	MDA kit	66pg	0.114949	0.0305547
HL60_66pg_MDAkit_WGS-3		0.363266	MDA kit	66pg	0.115051	0.0305977
HL60_66pg_MDAkit_WGS-3		0.363266	MDA kit	66pg	0.115152	0.0306407
HL60_66pg_MDAkit_WGS-3		0.363266	MDA kit	66pg	0.115253	0.0306836
HL60_66pg_MDAkit_WGS-3		0.363266	MDA kit	66pg	0.115354	0.0307266
HL60_66pg_MDAkit_WGS-3		0.363266	MDA kit	66pg	0.115455	0.0307696
HL60_66pg_MDAkit_WGS-3		0.363266	MDA kit	66pg	0.115556	0.0308126
HL60_66pg_MDAkit_WGS-3		0.363266	MDA kit	66pg	0.115657	0.0308556
HL60_66pg_MDAkit_WGS-3		0.363266	MDA kit	66pg	0.115758	0.0308985
HL60_66pg_MDAkit_WGS-3		0.363266	MDA kit	66pg	0.115859	0.0309415
HL60_66pg_MDAkit_WGS-3		0.363266	MDA kit	66pg	0.11596	0.0309845
HL60_66pg_MDAkit_WGS-3		0.363266	MDA kit	66pg	0.116061	0.0310275
HL60_66pg_MDAkit_WGS-3		0.363266	MDA kit	66pg	0.116162	0.0310705
HL60_66pg_MDAkit_WGS-3		0.363266	MDA kit	66pg	0.116263	0.0311134
HL60_66pg_MDAkit_WGS-3		0.363266	MDA kit	66pg	0.116364	0.0311564
HL60_66pg_MDAkit_WGS-3		0.363266	MDA kit	66pg	0.116465	0.0311994
HL60_66pg_MDAkit_WGS-3		0.363266	MDA kit	66pg	0.116566	0.0312424
HL60_66pg_MDAkit_WGS-3		0.363266	MDA kit	66pg	0.116667	0.0312854
HL60_66pg_MDAkit_WGS-3		0.363266	MDA kit	66pg	0.116768	0.0313284
HL60_66pg_MDAkit_WGS-3		0.363266	MDA kit	66pg	0.116869	0.0313713
HL60_66pg_MDAkit_WGS-3		0.363266	MDA kit	66pg	0.11697	0.0314143
HL60_66pg_MDAkit_WGS-3		0.363266	MDA kit	66pg	0.117071	0.0314573
HL60_66pg_MDAkit_WGS-3		0.363266	MDA kit	66pg	0.117172	0.0315003
HL60_66pg_MDAkit_WGS-3		0.363266	MDA kit	66pg	0.117273	0.0315433
HL60_66pg_MDAkit_WGS-3		0.363266	MDA kit	66pg	0.117374	0.0315862
HL60_66pg_MDAkit_WGS-3		0.363266	MDA kit	66pg	0.117475	0.0316292
HL60_66pg_MDAkit_WGS-3		0.363266	MDA kit	66pg	0.117576	0.0316722
HL60_66pg_MDAkit_WGS-3		0.363266	MDA kit	66pg	0.117677	0.0317152
HL60_66pg_MDAkit_WGS-3		0.363266	MDA kit	66pg	0.117778	0.0317582
HL60_66pg_MDAkit_WGS-3		0.363266	MDA kit	66pg	0.117879	0.0318011
HL60_66pg_MDAkit_WGS-3		0.363266	MDA kit	66pg	0.11798	0.0318441
HL60_66pg_MDAkit_WGS-3		0.363266	MDA kit	66pg	0.118081	0.0318871
HL60_66pg_MDAkit_WGS-3		0.363266	MDA kit	66pg	0.118182	0.0319301
HL60_66pg_MDAkit_WGS-3		0.363266	MDA kit	66pg	0.118283	0.0319731
HL60_66pg_MDAkit_WGS-3		0.363266	MDA kit	66pg	0.118384	0.032016
HL60_66pg_MDAkit_WGS-3		0.363266	MDA kit	66pg	0.118485	0.032059
HL60_66pg_MDAkit_WGS-3		0.363266	MDA kit	66pg	0.118586	0.032102
HL60_66pg_MDAkit_WGS-3		0.363266	MDA kit	66pg	0.118687	0.032145
HL60_66pg_MDAkit_WGS-3		0.363266	MDA kit	66pg	0.118788	0.032188
HL60_66pg_MDAkit_WGS-3		0.363266	MDA kit	66pg	0.118889	0.032231
HL60_66pg_MDAkit_WGS-3		0.363266	MDA kit	66pg	0.11899	0.0322739
HL60_66pg_MDAkit_WGS-3		0.363266	MDA kit	66pg	0.119091	0.0323169
HL60_66pg_MDAkit_WGS-3		0.363266	MDA kit	66pg	0.119192	0.0323599
HL60_66pg_MDAkit_WGS-3		0.363266	MDA kit	66pg	0.119293	0.0324029
HL60_66pg_MDAkit_WGS-3		0.363266	MDA kit	66pg	0.119394	0.0324459
HL60_66pg_MDAkit_WGS-3		0.363266	MDA kit	66pg	0.119495	0.0324888
HL60_66pg_MDAkit_WGS-3		0.363266	MDA kit	66pg	0.119596	0.0325318
HL60_66pg_MDAkit_WGS-3		0.363266	MDA kit	66pg	0.119697	0.0325748
HL60_66pg_MDAkit_WGS-3		0.363266	MDA kit	66pg	0.119798	0.0326178
HL60_66pg_MDAkit_WGS-3		0.363266	MDA kit	66pg	0.119899	0.0326608
HL60_66pg_MDAkit_WGS-3		0.363266	MDA kit	66pg	0.12	0.0327037
HL60_66pg_MDAkit_WGS-3		0.363266	MDA kit	66pg	0.120101	0.0327467
HL60_66pg_MDAkit_WGS-3		0.363266	MDA kit	66pg	0.120202	0.0327897
HL60_66pg_MDAkit_WGS-3		0.363266	MDA kit	66pg	0.120303	0.0328327
HL60_66pg_MDAkit_WGS-3		0.363266	MDA kit	66pg	0.120404	0.0328757
HL60_66pg_MDAkit_WGS-3		0.363266	MDA kit	66pg	0.120505	0.0329186
HL60_66pg_MDAkit_WGS-3		0.363266	MDA kit	66pg	0.120606	0.0329616
HL60_66pg_MDAkit_WGS-3		0.363266	MDA kit	66pg	0.120707	0.0330046
HL60_66pg_MDAkit_WGS-3		0.363266	MDA kit	66pg	0.120808	0.0330476
HL60_66pg_MDAkit_WGS-3		0.363266	MDA kit	66pg	0.120909	0.0330906
HL60_66pg_MDAkit_WGS-3		0.363266	MDA kit	66pg	0.12101	0.0331336
HL60_66pg_MDAkit_WGS-3		0.363266	MDA kit	66pg	0.121111	0.0331765
HL60_66pg_MDAkit_WGS-3		0.363266	MDA kit	66pg	0.121212	0.0332195
HL60_66pg_MDAkit_WGS-3		0.363266	MDA kit	66pg	0.121313	0.0332625
HL60_66pg_MDAkit_WGS-3		0.363266	MDA kit	66pg	0.121414	0.0333055
HL60_66pg_MDAkit_WGS-3		0.363266	MDA kit	66pg	0.121515	0.0333532
HL60_66pg_MDAkit_WGS-3		0.363266	MDA kit	66pg	0.121616	0.033401
HL60_66pg_MDAkit_WGS-3		0.363266	MDA kit	66pg	0.121717	0.0334487
HL60_66pg_MDAkit_WGS-3		0.363266	MDA kit	66pg	0.121818	0.0334965
HL60_66pg_MDAkit_WGS-3		0.363266	MDA kit	66pg	0.121919	0.0335443
HL60_66pg_MDAkit_WGS-3		0.363266	MDA kit	66pg	0.12202	0.033592
HL60_66pg_MDAkit_WGS-3		0.363266	MDA kit	66pg	0.122121	0.0336398
HL60_66pg_MDAkit_WGS-3		0.363266	MDA kit	66pg	0.122222	0.0336875
HL60_66pg_MDAkit_WGS-3		0.363266	MDA kit	66pg	0.122323	0.0337353
HL60_66pg_MDAkit_WGS-3		0.363266	MDA kit	66pg	0.122424	0.033783
HL60_66pg_MDAkit_WGS-3		0.363266	MDA kit	66pg	0.122525	0.0338308
HL60_66pg_MDAkit_WGS-3		0.363266	MDA kit	66pg	0.122626	0.0338786
HL60_66pg_MDAkit_WGS-3		0.363266	MDA kit	66pg	0.122727	0.0339263
HL60_66pg_MDAkit_WGS-3		0.363266	MDA kit	66pg	0.122828	0.0339741
HL60_66pg_MDAkit_WGS-3		0.363266	MDA kit	66pg	0.122929	0.0340218
HL60_66pg_MDAkit_WGS-3		0.363266	MDA kit	66pg	0.12303	0.0340696
HL60_66pg_MDAkit_WGS-3		0.363266	MDA kit	66pg	0.123131	0.0341173
HL60_66pg_MDAkit_WGS-3		0.363266	MDA kit	66pg	0.123232	0.0341651
HL60_66pg_MDAkit_WGS-3		0.363266	MDA kit	66pg	0.123333	0.0342129
HL60_66pg_MDAkit_WGS-3		0.363266	MDA kit	66pg	0.123434	0.0342606
HL60_66pg_MDAkit_WGS-3		0.363266	MDA kit	66pg	0.123535	0.0343084
HL60_66pg_MDAkit_WGS-3		0.363266	MDA kit	66pg	0.123636	0.0343561
HL60_66pg_MDAkit_WGS-3		0.363266	MDA kit	66pg	0.123737	0.0344039
HL60_66pg_MDAkit_WGS-3		0.363266	MDA kit	66pg	0.123838	0.0344516
HL60_66pg_MDAkit_WGS-3		0.363266	MDA kit	66pg	0.123939	0.0344994
HL60_66pg_MDAkit_WGS-3		0.363266	MDA kit	66pg	0.12404	0.0345471
HL60_66pg_MDAkit_WGS-3		0.363266	MDA kit	66pg	0.124141	0.0345949
HL60_66pg_MDAkit_WGS-3		0.363266	MDA kit	66pg	0.124242	0.0346427
HL60_66pg_MDAkit_WGS-3		0.363266	MDA kit	66pg	0.124343	0.0346904
HL60_66pg_MDAkit_WGS-3		0.363266	MDA kit	66pg	0.124444	0.0347382
HL60_66pg_MDAkit_WGS-3		0.363266	MDA kit	66pg	0.124545	0.0347859
HL60_66pg_MDAkit_WGS-3		0.363266	MDA kit	66pg	0.124646	0.0348337
HL60_66pg_MDAkit_WGS-3		0.363266	MDA kit	66pg	0.124747	0.0348814
HL60_66pg_MDAkit_WGS-3		0.363266	MDA kit	66pg	0.124848	0.0349292
HL60_66pg_MDAkit_WGS-3		0.363266	MDA kit	66pg	0.124949	0.034977
HL60_66pg_MDAkit_WGS-3		0.363266	MDA kit	66pg	0.125051	0.0350247
HL60_66pg_MDAkit_WGS-3		0.363266	MDA kit	66pg	0.125152	0.0350725
HL60_66pg_MDAkit_WGS-3		0.363266	MDA kit	66pg	0.125253	0.0351202
HL60_66pg_MDAkit_WGS-3		0.363266	MDA kit	66pg	0.125354	0.035168
HL60_66pg_MDAkit_WGS-3		0.363266	MDA kit	66pg	0.125455	0.0352157
HL60_66pg_MDAkit_WGS-3		0.363266	MDA kit	66pg	0.125556	0.0352635
HL60_66pg_MDAkit_WGS-3		0.363266	MDA kit	66pg	0.125657	0.0353113
HL60_66pg_MDAkit_WGS-3		0.363266	MDA kit	66pg	0.125758	0.035359
HL60_66pg_MDAkit_WGS-3		0.363266	MDA kit	66pg	0.125859	0.0354068
HL60_66pg_MDAkit_WGS-3		0.363266	MDA kit	66pg	0.12596	0.0354545
HL60_66pg_MDAkit_WGS-3		0.363266	MDA kit	66pg	0.126061	0.0355023
HL60_66pg_MDAkit_WGS-3		0.363266	MDA kit	66pg	0.126162	0.03555
HL60_66pg_MDAkit_WGS-3		0.363266	MDA kit	66pg	0.126263	0.0355978
HL60_66pg_MDAkit_WGS-3		0.363266	MDA kit	66pg	0.126364	0.0356456
HL60_66pg_MDAkit_WGS-3		0.363266	MDA kit	66pg	0.126465	0.0356933
HL60_66pg_MDAkit_WGS-3		0.363266	MDA kit	66pg	0.126566	0.0357411
HL60_66pg_MDAkit_WGS-3		0.363266	MDA kit	66pg	0.126667	0.0357888
HL60_66pg_MDAkit_WGS-3		0.363266	MDA kit	66pg	0.126768	0.0358366
HL60_66pg_MDAkit_WGS-3		0.363266	MDA kit	66pg	0.126869	0.0358843
HL60_66pg_MDAkit_WGS-3		0.363266	MDA kit	66pg	0.12697	0.0359321
HL60_66pg_MDAkit_WGS-3		0.363266	MDA kit	66pg	0.127071	0.0359798
HL60_66pg_MDAkit_WGS-3		0.363266	MDA kit	66pg	0.127172	0.0360276
HL60_66pg_MDAkit_WGS-3		0.363266	MDA kit	66pg	0.127273	0.0360754
HL60_66pg_MDAkit_WGS-3		0.363266	MDA kit	66pg	0.127374	0.0361231
HL60_66pg_MDAkit_WGS-3		0.363266	MDA kit	66pg	0.127475	0.0361709
HL60_66pg_MDAkit_WGS-3		0.363266	MDA kit	66pg	0.127576	0.0362186
HL60_66pg_MDAkit_WGS-3		0.363266	MDA kit	66pg	0.127677	0.0362664
HL60_66pg_MDAkit_WGS-3		0.363266	MDA kit	66pg	0.127778	0.0363141
HL60_66pg_MDAkit_WGS-3		0.363266	MDA kit	66pg	0.127879	0.0363619
HL60_66pg_MDAkit_WGS-3		0.363266	MDA kit	66pg	0.12798	0.0364097
HL60_66pg_MDAkit_WGS-3		0.363266	MDA kit	66pg	0.128081	0.0364574
HL60_66pg_MDAkit_WGS-3		0.363266	MDA kit	66pg	0.128182	0.0365052
HL60_66pg_MDAkit_WGS-3		0.363266	MDA kit	66pg	0.128283	0.0365529
HL60_66pg_MDAkit_WGS-3		0.363266	MDA kit	66pg	0.128384	0.0366007
HL60_66pg_MDAkit_WGS-3		0.363266	MDA kit	66pg	0.128485	0.0366484
HL60_66pg_MDAkit_WGS-3		0.363266	MDA kit	66pg	0.128586	0.0366962
HL60_66pg_MDAkit_WGS-3		0.363266	MDA kit	66pg	0.128687	0.036744
HL60_66pg_MDAkit_WGS-3		0.363266	MDA kit	66pg	0.128788	0.0367917
HL60_66pg_MDAkit_WGS-3		0.363266	MDA kit	66pg	0.128889	0.0368395
HL60_66pg_MDAkit_WGS-3		0.363266	MDA kit	66pg	0.12899	0.0368872
HL60_66pg_MDAkit_WGS-3		0.363266	MDA kit	66pg	0.129091	0.036935
HL60_66pg_MDAkit_WGS-3		0.363266	MDA kit	66pg	0.129192	0.0369827
HL60_66pg_MDAkit_WGS-3		0.363266	MDA kit	66pg	0.129293	0.0370305
HL60_66pg_MDAkit_WGS-3		0.363266	MDA kit	66pg	0.129394	0.0370782
HL60_66pg_MDAkit_WGS-3		0.363266	MDA kit	66pg	0.129495	0.037126
HL60_66pg_MDAkit_WGS-3		0.363266	MDA kit	66pg	0.129596	0.0371738
HL60_66pg_MDAkit_WGS-3		0.363266	MDA kit	66pg	0.129697	0.0372215
HL60_66pg_MDAkit_WGS-3		0.363266	MDA kit	66pg	0.129798	0.0372693
HL60_66pg_MDAkit_WGS-3		0.363266	MDA kit	66pg	0.129899	0.037317
HL60_66pg_MDAkit_WGS-3		0.363266	MDA kit	66pg	0.13	0.0373648
HL60_66pg_MDAkit_WGS-3		0.363266	MDA kit	66pg	0.130101	0.0374125
HL60_66pg_MDAkit_WGS-3		0.363266	MDA kit	66pg	0.130202	0.0374603
HL60_66pg_MDAkit_WGS-3		0.363266	MDA kit	66pg	0.130303	0.0375081
HL60_66pg_MDAkit_WGS-3		0.363266	MDA kit	66pg	0.130404	0.0375558
HL60_66pg_MDAkit_WGS-3		0.363266	MDA kit	66pg	0.130505	0.0376036
HL60_66pg_MDAkit_WGS-3		0.363266	MDA kit	66pg	0.130606	0.0376513
HL60_66pg_MDAkit_WGS-3		0.363266	MDA kit	66pg	0.130707	0.0376991
HL60_66pg_MDAkit_WGS-3		0.363266	MDA kit	66pg	0.130808	0.0377468
HL60_66pg_MDAkit_WGS-3		0.363266	MDA kit	66pg	0.130909	0.0377946
HL60_66pg_MDAkit_WGS-3		0.363266	MDA kit	66pg	0.13101	0.0378424
HL60_66pg_MDAkit_WGS-3		0.363266	MDA kit	66pg	0.131111	0.0378901
HL60_66pg_MDAkit_WGS-3		0.363266	MDA kit	66pg	0.131212	0.0379379
HL60_66pg_MDAkit_WGS-3		0.363266	MDA kit	66pg	0.131313	0.0379856
HL60_66pg_MDAkit_WGS-3		0.363266	MDA kit	66pg	0.131414	0.0380334
HL60_66pg_MDAkit_WGS-3		0.363266	MDA kit	66pg	0.131515	0.0380811
HL60_66pg_MDAkit_WGS-3		0.363266	MDA kit	66pg	0.131616	0.0381289
HL60_66pg_MDAkit_WGS-3		0.363266	MDA kit	66pg	0.131717	0.0381767
HL60_66pg_MDAkit_WGS-3		0.363266	MDA kit	66pg	0.131818	0.0382244
HL60_66pg_MDAkit_WGS-3		0.363266	MDA kit	66pg	0.131919	0.0382722
HL60_66pg_MDAkit_WGS-3		0.363266	MDA kit	66pg	0.13202	0.0383199
HL60_66pg_MDAkit_WGS-3		0.363266	MDA kit	66pg	0.132121	0.0383677
HL60_66pg_MDAkit_WGS-3		0.363266	MDA kit	66pg	0.132222	0.0384154
HL60_66pg_MDAkit_WGS-3		0.363266	MDA kit	66pg	0.132323	0.0384632
HL60_66pg_MDAkit_WGS-3		0.363266	MDA kit	66pg	0.132424	0.0385109
HL60_66pg_MDAkit_WGS-3		0.363266	MDA kit	66pg	0.132525	0.0385587
HL60_66pg_MDAkit_WGS-3		0.363266	MDA kit	66pg	0.132626	0.0386065
HL60_66pg_MDAkit_WGS-3		0.363266	MDA kit	66pg	0.132727	0.0386542
HL60_66pg_MDAkit_WGS-3		0.363266	MDA kit	66pg	0.132828	0.038702
HL60_66pg_MDAkit_WGS-3		0.363266	MDA kit	66pg	0.132929	0.0387497
HL60_66pg_MDAkit_WGS-3		0.363266	MDA kit	66pg	0.13303	0.0387975
HL60_66pg_MDAkit_WGS-3		0.363266	MDA kit	66pg	0.133131	0.0388452
HL60_66pg_MDAkit_WGS-3		0.363266	MDA kit	66pg	0.133232	0.038893
HL60_66pg_MDAkit_WGS-3		0.363266	MDA kit	66pg	0.133333	0.0389408
HL60_66pg_MDAkit_WGS-3		0.363266	MDA kit	66pg	0.133434	0.0389885
HL60_66pg_MDAkit_WGS-3		0.363266	MDA kit	66pg	0.133535	0.0390363
HL60_66pg_MDAkit_WGS-3		0.363266	MDA kit	66pg	0.133636	0.039084
HL60_66pg_MDAkit_WGS-3		0.363266	MDA kit	66pg	0.133737	0.0391318
HL60_66pg_MDAkit_WGS-3		0.363266	MDA kit	66pg	0.133838	0.0391795
HL60_66pg_MDAkit_WGS-3		0.363266	MDA kit	66pg	0.133939	0.0392273
HL60_66pg_MDAkit_WGS-3		0.363266	MDA kit	66pg	0.13404	0.0392751
HL60_66pg_MDAkit_WGS-3		0.363266	MDA kit	66pg	0.134141	0.0393228
HL60_66pg_MDAkit_WGS-3		0.363266	MDA kit	66pg	0.134242	0.0393706
HL60_66pg_MDAkit_WGS-3		0.363266	MDA kit	66pg	0.134343	0.0394183
HL60_66pg_MDAkit_WGS-3		0.363266	MDA kit	66pg	0.134444	0.0394661
HL60_66pg_MDAkit_WGS-3		0.363266	MDA kit	66pg	0.134545	0.0395138
HL60_66pg_MDAkit_WGS-3		0.363266	MDA kit	66pg	0.134646	0.0395616
HL60_66pg_MDAkit_WGS-3		0.363266	MDA kit	66pg	0.134747	0.0396094
HL60_66pg_MDAkit_WGS-3		0.363266	MDA kit	66pg	0.134848	0.0396571
HL60_66pg_MDAkit_WGS-3		0.363266	MDA kit	66pg	0.134949	0.0397049
HL60_66pg_MDAkit_WGS-3		0.363266	MDA kit	66pg	0.135051	0.0397526
HL60_66pg_MDAkit_WGS-3		0.363266	MDA kit	66pg	0.135152	0.0398004
HL60_66pg_MDAkit_WGS-3		0.363266	MDA kit	66pg	0.135253	0.0398481
HL60_66pg_MDAkit_WGS-3		0.363266	MDA kit	66pg	0.135354	0.0398959
HL60_66pg_MDAkit_WGS-3		0.363266	MDA kit	66pg	0.135455	0.0399436
HL60_66pg_MDAkit_WGS-3		0.363266	MDA kit	66pg	0.135556	0.0399914
HL60_66pg_MDAkit_WGS-3		0.363266	MDA kit	66pg	0.135657	0.0400392
HL60_66pg_MDAkit_WGS-3		0.363266	MDA kit	66pg	0.135758	0.0400869
HL60_66pg_MDAkit_WGS-3		0.363266	MDA kit	66pg	0.135859	0.0401347
HL60_66pg_MDAkit_WGS-3		0.363266	MDA kit	66pg	0.13596	0.0401824
HL60_66pg_MDAkit_WGS-3		0.363266	MDA kit	66pg	0.136061	0.0402302
HL60_66pg_MDAkit_WGS-3		0.363266	MDA kit	66pg	0.136162	0.0402779
HL60_66pg_MDAkit_WGS-3		0.363266	MDA kit	66pg	0.136263	0.0403257
HL60_66pg_MDAkit_WGS-3		0.363266	MDA kit	66pg	0.136364	0.0403735
HL60_66pg_MDAkit_WGS-3		0.363266	MDA kit	66pg	0.136465	0.0404212
HL60_66pg_MDAkit_WGS-3		0.363266	MDA kit	66pg	0.136566	0.040469
HL60_66pg_MDAkit_WGS-3		0.363266	MDA kit	66pg	0.136667	0.0405167
HL60_66pg_MDAkit_WGS-3		0.363266	MDA kit	66pg	0.136768	0.0405645
HL60_66pg_MDAkit_WGS-3		0.363266	MDA kit	66pg	0.136869	0.0406122
HL60_66pg_MDAkit_WGS-3		0.363266	MDA kit	66pg	0.13697	0.04066
HL60_66pg_MDAkit_WGS-3		0.363266	MDA kit	66pg	0.137071	0.0407078
HL60_66pg_MDAkit_WGS-3		0.363266	MDA kit	66pg	0.137172	0.0407555
HL60_66pg_MDAkit_WGS-3		0.363266	MDA kit	66pg	0.137273	0.0408033
HL60_66pg_MDAkit_WGS-3		0.363266	MDA kit	66pg	0.137374	0.040851
HL60_66pg_MDAkit_WGS-3		0.363266	MDA kit	66pg	0.137475	0.0408988
HL60_66pg_MDAkit_WGS-3		0.363266	MDA kit	66pg	0.137576	0.0409465
HL60_66pg_MDAkit_WGS-3		0.363266	MDA kit	66pg	0.137677	0.0409943
HL60_66pg_MDAkit_WGS-3		0.363266	MDA kit	66pg	0.137778	0.041042
HL60_66pg_MDAkit_WGS-3		0.363266	MDA kit	66pg	0.137879	0.0410898
HL60_66pg_MDAkit_WGS-3		0.363266	MDA kit	66pg	0.13798	0.0411376
HL60_66pg_MDAkit_WGS-3		0.363266	MDA kit	66pg	0.138081	0.0411853
HL60_66pg_MDAkit_WGS-3		0.363266	MDA kit	66pg	0.138182	0.0412331
HL60_66pg_MDAkit_WGS-3		0.363266	MDA kit	66pg	0.138283	0.0412808
HL60_66pg_MDAkit_WGS-3		0.363266	MDA kit	66pg	0.138384	0.0413286
HL60_66pg_MDAkit_WGS-3		0.363266	MDA kit	66pg	0.138485	0.0413763
HL60_66pg_MDAkit_WGS-3		0.363266	MDA kit	66pg	0.138586	0.0414241
HL60_66pg_MDAkit_WGS-3		0.363266	MDA kit	66pg	0.138687	0.0414719
HL60_66pg_MDAkit_WGS-3		0.363266	MDA kit	66pg	0.138788	0.0415196
HL60_66pg_MDAkit_WGS-3		0.363266	MDA kit	66pg	0.138889	0.0415674
HL60_66pg_MDAkit_WGS-3		0.363266	MDA kit	66pg	0.13899	0.0416151
HL60_66pg_MDAkit_WGS-3		0.363266	MDA kit	66pg	0.139091	0.0416629
HL60_66pg_MDAkit_WGS-3		0.363266	MDA kit	66pg	0.139192	0.0417106
HL60_66pg_MDAkit_WGS-3		0.363266	MDA kit	66pg	0.139293	0.0417584
HL60_66pg_MDAkit_WGS-3		0.363266	MDA kit	66pg	0.139394	0.0418062
HL60_66pg_MDAkit_WGS-3		0.363266	MDA kit	66pg	0.139495	0.0418539
HL60_66pg_MDAkit_WGS-3		0.363266	MDA kit	66pg	0.139596	0.0419017
HL60_66pg_MDAkit_WGS-3		0.363266	MDA kit	66pg	0.139697	0.0419494
HL60_66pg_MDAkit_WGS-3		0.363266	MDA kit	66pg	0.139798	0.0419972
HL60_66pg_MDAkit_WGS-3		0.363266	MDA kit	66pg	0.139899	0.0420449
HL60_66pg_MDAkit_WGS-3		0.363266	MDA kit	66pg	0.14	0.0420927
HL60_66pg_MDAkit_WGS-3		0.363266	MDA kit	66pg	0.140101	0.0421405
HL60_66pg_MDAkit_WGS-3		0.363266	MDA kit	66pg	0.140202	0.0421882
HL60_66pg_MDAkit_WGS-3		0.363266	MDA kit	66pg	0.140303	0.042236
HL60_66pg_MDAkit_WGS-3		0.363266	MDA kit	66pg	0.140404	0.0422837
HL60_66pg_MDAkit_WGS-3		0.363266	MDA kit	66pg	0.140505	0.0423315
HL60_66pg_MDAkit_WGS-3		0.363266	MDA kit	66pg	0.140606	0.0423792
HL60_66pg_MDAkit_WGS-3		0.363266	MDA kit	66pg	0.140707	0.042427
HL60_66pg_MDAkit_WGS-3		0.363266	MDA kit	66pg	0.140808	0.0424747
HL60_66pg_MDAkit_WGS-3		0.363266	MDA kit	66pg	0.140909	0.0425225
HL60_66pg_MDAkit_WGS-3		0.363266	MDA kit	66pg	0.14101	0.0425703
HL60_66pg_MDAkit_WGS-3		0.363266	MDA kit	66pg	0.141111	0.042618
HL60_66pg_MDAkit_WGS-3		0.363266	MDA kit	66pg	0.141212	0.0426658
HL60_66pg_MDAkit_WGS-3		0.363266	MDA kit	66pg	0.141313	0.0427135
HL60_66pg_MDAkit_WGS-3		0.363266	MDA kit	66pg	0.141414	0.0427613
HL60_66pg_MDAkit_WGS-3		0.363266	MDA kit	66pg	0.141515	0.042809
HL60_66pg_MDAkit_WGS-3		0.363266	MDA kit	66pg	0.141616	0.0428568
HL60_66pg_MDAkit_WGS-3		0.363266	MDA kit	66pg	0.141717	0.0429046
HL60_66pg_MDAkit_WGS-3		0.363266	MDA kit	66pg	0.141818	0.0429523
HL60_66pg_MDAkit_WGS-3		0.363266	MDA kit	66pg	0.141919	0.0430001
HL60_66pg_MDAkit_WGS-3		0.363266	MDA kit	66pg	0.14202	0.0430478
HL60_66pg_MDAkit_WGS-3		0.363266	MDA kit	66pg	0.142121	0.0430956
HL60_66pg_MDAkit_WGS-3		0.363266	MDA kit	66pg	0.142222	0.0431433
HL60_66pg_MDAkit_WGS-3		0.363266	MDA kit	66pg	0.142323	0.0431911
HL60_66pg_MDAkit_WGS-3		0.363266	MDA kit	66pg	0.142424	0.0432389
HL60_66pg_MDAkit_WGS-3		0.363266	MDA kit	66pg	0.142525	0.0432866
HL60_66pg_MDAkit_WGS-3		0.363266	MDA kit	66pg	0.142626	0.0433344
HL60_66pg_MDAkit_WGS-3		0.363266	MDA kit	66pg	0.142727	0.0433821
HL60_66pg_MDAkit_WGS-3		0.363266	MDA kit	66pg	0.142828	0.0434299
HL60_66pg_MDAkit_WGS-3		0.363266	MDA kit	66pg	0.142929	0.0434776
HL60_66pg_MDAkit_WGS-3		0.363266	MDA kit	66pg	0.14303	0.0435254
HL60_66pg_MDAkit_WGS-3		0.363266	MDA kit	66pg	0.143131	0.0435732
HL60_66pg_MDAkit_WGS-3		0.363266	MDA kit	66pg	0.143232	0.0436209
HL60_66pg_MDAkit_WGS-3		0.363266	MDA kit	66pg	0.143333	0.0436687
HL60_66pg_MDAkit_WGS-3		0.363266	MDA kit	66pg	0.143434	0.0437164
HL60_66pg_MDAkit_WGS-3		0.363266	MDA kit	66pg	0.143535	0.0437642
HL60_66pg_MDAkit_WGS-3		0.363266	MDA kit	66pg	0.143636	0.0438119
HL60_66pg_MDAkit_WGS-3		0.363266	MDA kit	66pg	0.143737	0.0438597
HL60_66pg_MDAkit_WGS-3		0.363266	MDA kit	66pg	0.143838	0.0439074
HL60_66pg_MDAkit_WGS-3		0.363266	MDA kit	66pg	0.143939	0.0439552
HL60_66pg_MDAkit_WGS-3		0.363266	MDA kit	66pg	0.14404	0.044003
HL60_66pg_MDAkit_WGS-3		0.363266	MDA kit	66pg	0.144141	0.0440507
HL60_66pg_MDAkit_WGS-3		0.363266	MDA kit	66pg	0.144242	0.0440985
HL60_66pg_MDAkit_WGS-3		0.363266	MDA kit	66pg	0.144343	0.0441462
HL60_66pg_MDAkit_WGS-3		0.363266	MDA kit	66pg	0.144444	0.044194
HL60_66pg_MDAkit_WGS-3		0.363266	MDA kit	66pg	0.144545	0.0442417
HL60_66pg_MDAkit_WGS-3		0.363266	MDA kit	66pg	0.144646	0.0442895
HL60_66pg_MDAkit_WGS-3		0.363266	MDA kit	66pg	0.144747	0.0443373
HL60_66pg_MDAkit_WGS-3		0.363266	MDA kit	66pg	0.144848	0.044385
HL60_66pg_MDAkit_WGS-3		0.363266	MDA kit	66pg	0.144949	0.0444328
HL60_66pg_MDAkit_WGS-3		0.363266	MDA kit	66pg	0.145051	0.0444805
HL60_66pg_MDAkit_WGS-3		0.363266	MDA kit	66pg	0.145152	0.0445283
HL60_66pg_MDAkit_WGS-3		0.363266	MDA kit	66pg	0.145253	0.044576
HL60_66pg_MDAkit_WGS-3		0.363266	MDA kit	66pg	0.145354	0.0446238
HL60_66pg_MDAkit_WGS-3		0.363266	MDA kit	66pg	0.145455	0.0446716
HL60_66pg_MDAkit_WGS-3		0.363266	MDA kit	66pg	0.145556	0.0447193
HL60_66pg_MDAkit_WGS-3		0.363266	MDA kit	66pg	0.145657	0.0447671
HL60_66pg_MDAkit_WGS-3		0.363266	MDA kit	66pg	0.145758	0.0448148
HL60_66pg_MDAkit_WGS-3		0.363266	MDA kit	66pg	0.145859	0.0448626
HL60_66pg_MDAkit_WGS-3		0.363266	MDA kit	66pg	0.14596	0.0449103
HL60_66pg_MDAkit_WGS-3		0.363266	MDA kit	66pg	0.146061	0.0449581
HL60_66pg_MDAkit_WGS-3		0.363266	MDA kit	66pg	0.146162	0.0450059
HL60_66pg_MDAkit_WGS-3		0.363266	MDA kit	66pg	0.146263	0.0450536
HL60_66pg_MDAkit_WGS-3		0.363266	MDA kit	66pg	0.146364	0.0451014
HL60_66pg_MDAkit_WGS-3		0.363266	MDA kit	66pg	0.146465	0.0451491
HL60_66pg_MDAkit_WGS-3		0.363266	MDA kit	66pg	0.146566	0.0451969
HL60_66pg_MDAkit_WGS-3		0.363266	MDA kit	66pg	0.146667	0.0452446
HL60_66pg_MDAkit_WGS-3		0.363266	MDA kit	66pg	0.146768	0.0452924
HL60_66pg_MDAkit_WGS-3		0.363266	MDA kit	66pg	0.146869	0.0453401
HL60_66pg_MDAkit_WGS-3		0.363266	MDA kit	66pg	0.14697	0.0453879
HL60_66pg_MDAkit_WGS-3		0.363266	MDA kit	66pg	0.147071	0.0454357
HL60_66pg_MDAkit_WGS-3		0.363266	MDA kit	66pg	0.147172	0.0454834
HL60_66pg_MDAkit_WGS-3		0.363266	MDA kit	66pg	0.147273	0.0455312
HL60_66pg_MDAkit_WGS-3		0.363266	MDA kit	66pg	0.147374	0.0455789
HL60_66pg_MDAkit_WGS-3		0.363266	MDA kit	66pg	0.147475	0.0456267
HL60_66pg_MDAkit_WGS-3		0.363266	MDA kit	66pg	0.147576	0.0456744
HL60_66pg_MDAkit_WGS-3		0.363266	MDA kit	66pg	0.147677	0.0457222
HL60_66pg_MDAkit_WGS-3		0.363266	MDA kit	66pg	0.147778	0.04577
HL60_66pg_MDAkit_WGS-3		0.363266	MDA kit	66pg	0.147879	0.0458177
HL60_66pg_MDAkit_WGS-3		0.363266	MDA kit	66pg	0.14798	0.0458655
HL60_66pg_MDAkit_WGS-3		0.363266	MDA kit	66pg	0.148081	0.0459132
HL60_66pg_MDAkit_WGS-3		0.363266	MDA kit	66pg	0.148182	0.045961
HL60_66pg_MDAkit_WGS-3		0.363266	MDA kit	66pg	0.148283	0.0460087
HL60_66pg_MDAkit_WGS-3		0.363266	MDA kit	66pg	0.148384	0.0460565
HL60_66pg_MDAkit_WGS-3		0.363266	MDA kit	66pg	0.148485	0.0461043
HL60_66pg_MDAkit_WGS-3		0.363266	MDA kit	66pg	0.148586	0.046152
HL60_66pg_MDAkit_WGS-3		0.363266	MDA kit	66pg	0.148687	0.0461998
HL60_66pg_MDAkit_WGS-3		0.363266	MDA kit	66pg	0.148788	0.0462475
HL60_66pg_MDAkit_WGS-3		0.363266	MDA kit	66pg	0.148889	0.0462953
HL60_66pg_MDAkit_WGS-3		0.363266	MDA kit	66pg	0.14899	0.046343
HL60_66pg_MDAkit_WGS-3		0.363266	MDA kit	66pg	0.149091	0.0463908
HL60_66pg_MDAkit_WGS-3		0.363266	MDA kit	66pg	0.149192	0.0464385
HL60_66pg_MDAkit_WGS-3		0.363266	MDA kit	66pg	0.149293	0.0464863
HL60_66pg_MDAkit_WGS-3		0.363266	MDA kit	66pg	0.149394	0.0465341
HL60_66pg_MDAkit_WGS-3		0.363266	MDA kit	66pg	0.149495	0.0465818
HL60_66pg_MDAkit_WGS-3		0.363266	MDA kit	66pg	0.149596	0.0466296
HL60_66pg_MDAkit_WGS-3		0.363266	MDA kit	66pg	0.149697	0.0466773
HL60_66pg_MDAkit_WGS-3		0.363266	MDA kit	66pg	0.149798	0.0467251
HL60_66pg_MDAkit_WGS-3		0.363266	MDA kit	66pg	0.149899	0.0467728
HL60_66pg_MDAkit_WGS-3		0.363266	MDA kit	66pg	0.15	0.0468206
HL60_66pg_MDAkit_WGS-3		0.363266	MDA kit	66pg	0.150101	0.0468684
HL60_66pg_MDAkit_WGS-3		0.363266	MDA kit	66pg	0.150202	0.0469161
HL60_66pg_MDAkit_WGS-3		0.363266	MDA kit	66pg	0.150303	0.0469639
HL60_66pg_MDAkit_WGS-3		0.363266	MDA kit	66pg	0.150404	0.0470116
HL60_66pg_MDAkit_WGS-3		0.363266	MDA kit	66pg	0.150505	0.0470594
HL60_66pg_MDAkit_WGS-3		0.363266	MDA kit	66pg	0.150606	0.0471071
HL60_66pg_MDAkit_WGS-3		0.363266	MDA kit	66pg	0.150707	0.0471549
HL60_66pg_MDAkit_WGS-3		0.363266	MDA kit	66pg	0.150808	0.0472027
HL60_66pg_MDAkit_WGS-3		0.363266	MDA kit	66pg	0.150909	0.0472504
HL60_66pg_MDAkit_WGS-3		0.363266	MDA kit	66pg	0.15101	0.0472982
HL60_66pg_MDAkit_WGS-3		0.363266	MDA kit	66pg	0.151111	0.0473459
HL60_66pg_MDAkit_WGS-3		0.363266	MDA kit	66pg	0.151212	0.0473937
HL60_66pg_MDAkit_WGS-3		0.363266	MDA kit	66pg	0.151313	0.0474414
HL60_66pg_MDAkit_WGS-3		0.363266	MDA kit	66pg	0.151414	0.0474892
HL60_66pg_MDAkit_WGS-3		0.363266	MDA kit	66pg	0.151515	0.047537
HL60_66pg_MDAkit_WGS-3		0.363266	MDA kit	66pg	0.151616	0.0475847
HL60_66pg_MDAkit_WGS-3		0.363266	MDA kit	66pg	0.151717	0.0476325
HL60_66pg_MDAkit_WGS-3		0.363266	MDA kit	66pg	0.151818	0.0476802
HL60_66pg_MDAkit_WGS-3		0.363266	MDA kit	66pg	0.151919	0.047728
HL60_66pg_MDAkit_WGS-3		0.363266	MDA kit	66pg	0.15202	0.0477757
HL60_66pg_MDAkit_WGS-3		0.363266	MDA kit	66pg	0.152121	0.0478235
HL60_66pg_MDAkit_WGS-3		0.363266	MDA kit	66pg	0.152222	0.0478712
HL60_66pg_MDAkit_WGS-3		0.363266	MDA kit	66pg	0.152323	0.047919
HL60_66pg_MDAkit_WGS-3		0.363266	MDA kit	66pg	0.152424	0.0479668
HL60_66pg_MDAkit_WGS-3		0.363266	MDA kit	66pg	0.152525	0.0480145
HL60_66pg_MDAkit_WGS-3		0.363266	MDA kit	66pg	0.152626	0.0480623
HL60_66pg_MDAkit_WGS-3		0.363266	MDA kit	66pg	0.152727	0.04811
HL60_66pg_MDAkit_WGS-3		0.363266	MDA kit	66pg	0.152828	0.0481578
HL60_66pg_MDAkit_WGS-3		0.363266	MDA kit	66pg	0.152929	0.0482055
HL60_66pg_MDAkit_WGS-3		0.363266	MDA kit	66pg	0.15303	0.0482533
HL60_66pg_MDAkit_WGS-3		0.363266	MDA kit	66pg	0.153131	0.0483011
HL60_66pg_MDAkit_WGS-3		0.363266	MDA kit	66pg	0.153232	0.0483488
HL60_66pg_MDAkit_WGS-3		0.363266	MDA kit	66pg	0.153333	0.0483966
HL60_66pg_MDAkit_WGS-3		0.363266	MDA kit	66pg	0.153434	0.0484443
HL60_66pg_MDAkit_WGS-3		0.363266	MDA kit	66pg	0.153535	0.0484921
HL60_66pg_MDAkit_WGS-3		0.363266	MDA kit	66pg	0.153636	0.0485398
HL60_66pg_MDAkit_WGS-3		0.363266	MDA kit	66pg	0.153737	0.0485876
HL60_66pg_MDAkit_WGS-3		0.363266	MDA kit	66pg	0.153838	0.0486354
HL60_66pg_MDAkit_WGS-3		0.363266	MDA kit	66pg	0.153939	0.0486831
HL60_66pg_MDAkit_WGS-3		0.363266	MDA kit	66pg	0.15404	0.0487309
HL60_66pg_MDAkit_WGS-3		0.363266	MDA kit	66pg	0.154141	0.0487786
HL60_66pg_MDAkit_WGS-3		0.363266	MDA kit	66pg	0.154242	0.0488264
HL60_66pg_MDAkit_WGS-3		0.363266	MDA kit	66pg	0.154343	0.0488741
HL60_66pg_MDAkit_WGS-3		0.363266	MDA kit	66pg	0.154444	0.0489219
HL60_66pg_MDAkit_WGS-3		0.363266	MDA kit	66pg	0.154545	0.0489697
HL60_66pg_MDAkit_WGS-3		0.363266	MDA kit	66pg	0.154646	0.0490174
HL60_66pg_MDAkit_WGS-3		0.363266	MDA kit	66pg	0.154747	0.0490652
HL60_66pg_MDAkit_WGS-3		0.363266	MDA kit	66pg	0.154848	0.0491129
HL60_66pg_MDAkit_WGS-3		0.363266	MDA kit	66pg	0.154949	0.0491607
HL60_66pg_MDAkit_WGS-3		0.363266	MDA kit	66pg	0.155051	0.0492084
HL60_66pg_MDAkit_WGS-3		0.363266	MDA kit	66pg	0.155152	0.0492562
HL60_66pg_MDAkit_WGS-3		0.363266	MDA kit	66pg	0.155253	0.0493039
HL60_66pg_MDAkit_WGS-3		0.363266	MDA kit	66pg	0.155354	0.0493517
HL60_66pg_MDAkit_WGS-3		0.363266	MDA kit	66pg	0.155455	0.0493995
HL60_66pg_MDAkit_WGS-3		0.363266	MDA kit	66pg	0.155556	0.0494472
HL60_66pg_MDAkit_WGS-3		0.363266	MDA kit	66pg	0.155657	0.049495
HL60_66pg_MDAkit_WGS-3		0.363266	MDA kit	66pg	0.155758	0.0495427
HL60_66pg_MDAkit_WGS-3		0.363266	MDA kit	66pg	0.155859	0.0495905
HL60_66pg_MDAkit_WGS-3		0.363266	MDA kit	66pg	0.15596	0.0496382
HL60_66pg_MDAkit_WGS-3		0.363266	MDA kit	66pg	0.156061	0.049686
HL60_66pg_MDAkit_WGS-3		0.363266	MDA kit	66pg	0.156162	0.0497338
HL60_66pg_MDAkit_WGS-3		0.363266	MDA kit	66pg	0.156263	0.0497815
HL60_66pg_MDAkit_WGS-3		0.363266	MDA kit	66pg	0.156364	0.0498293
HL60_66pg_MDAkit_WGS-3		0.363266	MDA kit	66pg	0.156465	0.049877
HL60_66pg_MDAkit_WGS-3		0.363266	MDA kit	66pg	0.156566	0.0499248
HL60_66pg_MDAkit_WGS-3		0.363266	MDA kit	66pg	0.156667	0.0499725
HL60_66pg_MDAkit_WGS-3		0.363266	MDA kit	66pg	0.156768	0.0500203
HL60_66pg_MDAkit_WGS-3		0.363266	MDA kit	66pg	0.156869	0.0500681
HL60_66pg_MDAkit_WGS-3		0.363266	MDA kit	66pg	0.15697	0.0501158
HL60_66pg_MDAkit_WGS-3		0.363266	MDA kit	66pg	0.157071	0.0501636
HL60_66pg_MDAkit_WGS-3		0.363266	MDA kit	66pg	0.157172	0.0502113
HL60_66pg_MDAkit_WGS-3		0.363266	MDA kit	66pg	0.157273	0.0502591
HL60_66pg_MDAkit_WGS-3		0.363266	MDA kit	66pg	0.157374	0.0503068
HL60_66pg_MDAkit_WGS-3		0.363266	MDA kit	66pg	0.157475	0.0503546
HL60_66pg_MDAkit_WGS-3		0.363266	MDA kit	66pg	0.157576	0.0504023
HL60_66pg_MDAkit_WGS-3		0.363266	MDA kit	66pg	0.157677	0.0504501
HL60_66pg_MDAkit_WGS-3		0.363266	MDA kit	66pg	0.157778	0.0504979
HL60_66pg_MDAkit_WGS-3		0.363266	MDA kit	66pg	0.157879	0.0505456
HL60_66pg_MDAkit_WGS-3		0.363266	MDA kit	66pg	0.15798	0.0505934
HL60_66pg_MDAkit_WGS-3		0.363266	MDA kit	66pg	0.158081	0.0506411
HL60_66pg_MDAkit_WGS-3		0.363266	MDA kit	66pg	0.158182	0.0506889
HL60_66pg_MDAkit_WGS-3		0.363266	MDA kit	66pg	0.158283	0.0507366
HL60_66pg_MDAkit_WGS-3		0.363266	MDA kit	66pg	0.158384	0.0507844
HL60_66pg_MDAkit_WGS-3		0.363266	MDA kit	66pg	0.158485	0.0508322
HL60_66pg_MDAkit_WGS-3		0.363266	MDA kit	66pg	0.158586	0.0508799
HL60_66pg_MDAkit_WGS-3		0.363266	MDA kit	66pg	0.158687	0.0509277
HL60_66pg_MDAkit_WGS-3		0.363266	MDA kit	66pg	0.158788	0.0509754
HL60_66pg_MDAkit_WGS-3		0.363266	MDA kit	66pg	0.158889	0.0510232
HL60_66pg_MDAkit_WGS-3		0.363266	MDA kit	66pg	0.15899	0.0510709
HL60_66pg_MDAkit_WGS-3		0.363266	MDA kit	66pg	0.159091	0.0511187
HL60_66pg_MDAkit_WGS-3		0.363266	MDA kit	66pg	0.159192	0.0511665
HL60_66pg_MDAkit_WGS-3		0.363266	MDA kit	66pg	0.159293	0.0512142
HL60_66pg_MDAkit_WGS-3		0.363266	MDA kit	66pg	0.159394	0.051262
HL60_66pg_MDAkit_WGS-3		0.363266	MDA kit	66pg	0.159495	0.0513097
HL60_66pg_MDAkit_WGS-3		0.363266	MDA kit	66pg	0.159596	0.0513575
HL60_66pg_MDAkit_WGS-3		0.363266	MDA kit	66pg	0.159697	0.0514052
HL60_66pg_MDAkit_WGS-3		0.363266	MDA kit	66pg	0.159798	0.051453
HL60_66pg_MDAkit_WGS-3		0.363266	MDA kit	66pg	0.159899	0.0515008
HL60_66pg_MDAkit_WGS-3		0.363266	MDA kit	66pg	0.16	0.0515485
HL60_66pg_MDAkit_WGS-3		0.363266	MDA kit	66pg	0.160101	0.0515963
HL60_66pg_MDAkit_WGS-3		0.363266	MDA kit	66pg	0.160202	0.051644
HL60_66pg_MDAkit_WGS-3		0.363266	MDA kit	66pg	0.160303	0.0516918
HL60_66pg_MDAkit_WGS-3		0.363266	MDA kit	66pg	0.160404	0.0517395
HL60_66pg_MDAkit_WGS-3		0.363266	MDA kit	66pg	0.160505	0.0517873
HL60_66pg_MDAkit_WGS-3		0.363266	MDA kit	66pg	0.160606	0.051835
HL60_66pg_MDAkit_WGS-3		0.363266	MDA kit	66pg	0.160707	0.0518828
HL60_66pg_MDAkit_WGS-3		0.363266	MDA kit	66pg	0.160808	0.0519306
HL60_66pg_MDAkit_WGS-3		0.363266	MDA kit	66pg	0.160909	0.0519783
HL60_66pg_MDAkit_WGS-3		0.363266	MDA kit	66pg	0.16101	0.0520261
HL60_66pg_MDAkit_WGS-3		0.363266	MDA kit	66pg	0.161111	0.0520738
HL60_66pg_MDAkit_WGS-3		0.363266	MDA kit	66pg	0.161212	0.0521216
HL60_66pg_MDAkit_WGS-3		0.363266	MDA kit	66pg	0.161313	0.0521693
HL60_66pg_MDAkit_WGS-3		0.363266	MDA kit	66pg	0.161414	0.0522171
HL60_66pg_MDAkit_WGS-3		0.363266	MDA kit	66pg	0.161515	0.0522649
HL60_66pg_MDAkit_WGS-3		0.363266	MDA kit	66pg	0.161616	0.0523126
HL60_66pg_MDAkit_WGS-3		0.363266	MDA kit	66pg	0.161717	0.0523604
HL60_66pg_MDAkit_WGS-3		0.363266	MDA kit	66pg	0.161818	0.0524081
HL60_66pg_MDAkit_WGS-3		0.363266	MDA kit	66pg	0.161919	0.0524559
HL60_66pg_MDAkit_WGS-3		0.363266	MDA kit	66pg	0.16202	0.0525036
HL60_66pg_MDAkit_WGS-3		0.363266	MDA kit	66pg	0.162121	0.0525514
HL60_66pg_MDAkit_WGS-3		0.363266	MDA kit	66pg	0.162222	0.0525992
HL60_66pg_MDAkit_WGS-3		0.363266	MDA kit	66pg	0.162323	0.0526469
HL60_66pg_MDAkit_WGS-3		0.363266	MDA kit	66pg	0.162424	0.0526947
HL60_66pg_MDAkit_WGS-3		0.363266	MDA kit	66pg	0.162525	0.0527424
HL60_66pg_MDAkit_WGS-3		0.363266	MDA kit	66pg	0.162626	0.0527902
HL60_66pg_MDAkit_WGS-3		0.363266	MDA kit	66pg	0.162727	0.0528379
HL60_66pg_MDAkit_WGS-3		0.363266	MDA kit	66pg	0.162828	0.0528857
HL60_66pg_MDAkit_WGS-3		0.363266	MDA kit	66pg	0.162929	0.0529335
HL60_66pg_MDAkit_WGS-3		0.363266	MDA kit	66pg	0.16303	0.0529812
HL60_66pg_MDAkit_WGS-3		0.363266	MDA kit	66pg	0.163131	0.053029
HL60_66pg_MDAkit_WGS-3		0.363266	MDA kit	66pg	0.163232	0.0530767
HL60_66pg_MDAkit_WGS-3		0.363266	MDA kit	66pg	0.163333	0.0531245
HL60_66pg_MDAkit_WGS-3		0.363266	MDA kit	66pg	0.163434	0.0531722
HL60_66pg_MDAkit_WGS-3		0.363266	MDA kit	66pg	0.163535	0.05322
HL60_66pg_MDAkit_WGS-3		0.363266	MDA kit	66pg	0.163636	0.0532677
HL60_66pg_MDAkit_WGS-3		0.363266	MDA kit	66pg	0.163737	0.0533155
HL60_66pg_MDAkit_WGS-3		0.363266	MDA kit	66pg	0.163838	0.0533633
HL60_66pg_MDAkit_WGS-3		0.363266	MDA kit	66pg	0.163939	0.053411
HL60_66pg_MDAkit_WGS-3		0.363266	MDA kit	66pg	0.16404	0.0534588
HL60_66pg_MDAkit_WGS-3		0.363266	MDA kit	66pg	0.164141	0.0535065
HL60_66pg_MDAkit_WGS-3		0.363266	MDA kit	66pg	0.164242	0.0535591
HL60_66pg_MDAkit_WGS-3		0.363266	MDA kit	66pg	0.164343	0.0536116
HL60_66pg_MDAkit_WGS-3		0.363266	MDA kit	66pg	0.164444	0.0536641
HL60_66pg_MDAkit_WGS-3		0.363266	MDA kit	66pg	0.164545	0.0537167
HL60_66pg_MDAkit_WGS-3		0.363266	MDA kit	66pg	0.164646	0.0537692
HL60_66pg_MDAkit_WGS-3		0.363266	MDA kit	66pg	0.164747	0.0538217
HL60_66pg_MDAkit_WGS-3		0.363266	MDA kit	66pg	0.164848	0.0538743
HL60_66pg_MDAkit_WGS-3		0.363266	MDA kit	66pg	0.164949	0.0539268
HL60_66pg_MDAkit_WGS-3		0.363266	MDA kit	66pg	0.165051	0.0539793
HL60_66pg_MDAkit_WGS-3		0.363266	MDA kit	66pg	0.165152	0.0540319
HL60_66pg_MDAkit_WGS-3		0.363266	MDA kit	66pg	0.165253	0.0540844
HL60_66pg_MDAkit_WGS-3		0.363266	MDA kit	66pg	0.165354	0.0541369
HL60_66pg_MDAkit_WGS-3		0.363266	MDA kit	66pg	0.165455	0.0541895
HL60_66pg_MDAkit_WGS-3		0.363266	MDA kit	66pg	0.165556	0.054242
HL60_66pg_MDAkit_WGS-3		0.363266	MDA kit	66pg	0.165657	0.0542945
HL60_66pg_MDAkit_WGS-3		0.363266	MDA kit	66pg	0.165758	0.054347
HL60_66pg_MDAkit_WGS-3		0.363266	MDA kit	66pg	0.165859	0.0543996
HL60_66pg_MDAkit_WGS-3		0.363266	MDA kit	66pg	0.16596	0.0544521
HL60_66pg_MDAkit_WGS-3		0.363266	MDA kit	66pg	0.166061	0.0545046
HL60_66pg_MDAkit_WGS-3		0.363266	MDA kit	66pg	0.166162	0.0545572
HL60_66pg_MDAkit_WGS-3		0.363266	MDA kit	66pg	0.166263	0.0546097
HL60_66pg_MDAkit_WGS-3		0.363266	MDA kit	66pg	0.166364	0.0546622
HL60_66pg_MDAkit_WGS-3		0.363266	MDA kit	66pg	0.166465	0.0547148
HL60_66pg_MDAkit_WGS-3		0.363266	MDA kit	66pg	0.166566	0.0547673
HL60_66pg_MDAkit_WGS-3		0.363266	MDA kit	66pg	0.166667	0.0548198
HL60_66pg_MDAkit_WGS-3		0.363266	MDA kit	66pg	0.166768	0.0548724
HL60_66pg_MDAkit_WGS-3		0.363266	MDA kit	66pg	0.166869	0.0549249
HL60_66pg_MDAkit_WGS-3		0.363266	MDA kit	66pg	0.16697	0.0549774
HL60_66pg_MDAkit_WGS-3		0.363266	MDA kit	66pg	0.167071	0.05503
HL60_66pg_MDAkit_WGS-3		0.363266	MDA kit	66pg	0.167172	0.0550825
HL60_66pg_MDAkit_WGS-3		0.363266	MDA kit	66pg	0.167273	0.055135
HL60_66pg_MDAkit_WGS-3		0.363266	MDA kit	66pg	0.167374	0.0551876
HL60_66pg_MDAkit_WGS-3		0.363266	MDA kit	66pg	0.167475	0.0552401
HL60_66pg_MDAkit_WGS-3		0.363266	MDA kit	66pg	0.167576	0.0552926
HL60_66pg_MDAkit_WGS-3		0.363266	MDA kit	66pg	0.167677	0.0553452
HL60_66pg_MDAkit_WGS-3		0.363266	MDA kit	66pg	0.167778	0.0553977
HL60_66pg_MDAkit_WGS-3		0.363266	MDA kit	66pg	0.167879	0.0554502
HL60_66pg_MDAkit_WGS-3		0.363266	MDA kit	66pg	0.16798	0.0555028
HL60_66pg_MDAkit_WGS-3		0.363266	MDA kit	66pg	0.168081	0.0555553
HL60_66pg_MDAkit_WGS-3		0.363266	MDA kit	66pg	0.168182	0.0556078
HL60_66pg_MDAkit_WGS-3		0.363266	MDA kit	66pg	0.168283	0.0556604
HL60_66pg_MDAkit_WGS-3		0.363266	MDA kit	66pg	0.168384	0.0557129
HL60_66pg_MDAkit_WGS-3		0.363266	MDA kit	66pg	0.168485	0.0557654
HL60_66pg_MDAkit_WGS-3		0.363266	MDA kit	66pg	0.168586	0.055818
HL60_66pg_MDAkit_WGS-3		0.363266	MDA kit	66pg	0.168687	0.0558705
HL60_66pg_MDAkit_WGS-3		0.363266	MDA kit	66pg	0.168788	0.055923
HL60_66pg_MDAkit_WGS-3		0.363266	MDA kit	66pg	0.168889	0.0559755
HL60_66pg_MDAkit_WGS-3		0.363266	MDA kit	66pg	0.16899	0.0560281
HL60_66pg_MDAkit_WGS-3		0.363266	MDA kit	66pg	0.169091	0.0560806
HL60_66pg_MDAkit_WGS-3		0.363266	MDA kit	66pg	0.169192	0.0561331
HL60_66pg_MDAkit_WGS-3		0.363266	MDA kit	66pg	0.169293	0.0561857
HL60_66pg_MDAkit_WGS-3		0.363266	MDA kit	66pg	0.169394	0.0562382
HL60_66pg_MDAkit_WGS-3		0.363266	MDA kit	66pg	0.169495	0.0562907
HL60_66pg_MDAkit_WGS-3		0.363266	MDA kit	66pg	0.169596	0.0563433
HL60_66pg_MDAkit_WGS-3		0.363266	MDA kit	66pg	0.169697	0.0563958
HL60_66pg_MDAkit_WGS-3		0.363266	MDA kit	66pg	0.169798	0.0564483
HL60_66pg_MDAkit_WGS-3		0.363266	MDA kit	66pg	0.169899	0.0565009
HL60_66pg_MDAkit_WGS-3		0.363266	MDA kit	66pg	0.17	0.0565534
HL60_66pg_MDAkit_WGS-3		0.363266	MDA kit	66pg	0.170101	0.0566059
HL60_66pg_MDAkit_WGS-3		0.363266	MDA kit	66pg	0.170202	0.0566585
HL60_66pg_MDAkit_WGS-3		0.363266	MDA kit	66pg	0.170303	0.056711
HL60_66pg_MDAkit_WGS-3		0.363266	MDA kit	66pg	0.170404	0.0567635
HL60_66pg_MDAkit_WGS-3		0.363266	MDA kit	66pg	0.170505	0.0568161
HL60_66pg_MDAkit_WGS-3		0.363266	MDA kit	66pg	0.170606	0.0568686
HL60_66pg_MDAkit_WGS-3		0.363266	MDA kit	66pg	0.170707	0.0569211
HL60_66pg_MDAkit_WGS-3		0.363266	MDA kit	66pg	0.170808	0.0569737
HL60_66pg_MDAkit_WGS-3		0.363266	MDA kit	66pg	0.170909	0.0570262
HL60_66pg_MDAkit_WGS-3		0.363266	MDA kit	66pg	0.17101	0.0570787
HL60_66pg_MDAkit_WGS-3		0.363266	MDA kit	66pg	0.171111	0.0571313
HL60_66pg_MDAkit_WGS-3		0.363266	MDA kit	66pg	0.171212	0.0571838
HL60_66pg_MDAkit_WGS-3		0.363266	MDA kit	66pg	0.171313	0.0572363
HL60_66pg_MDAkit_WGS-3		0.363266	MDA kit	66pg	0.171414	0.0572889
HL60_66pg_MDAkit_WGS-3		0.363266	MDA kit	66pg	0.171515	0.0573414
HL60_66pg_MDAkit_WGS-3		0.363266	MDA kit	66pg	0.171616	0.0573939
HL60_66pg_MDAkit_WGS-3		0.363266	MDA kit	66pg	0.171717	0.0574465
HL60_66pg_MDAkit_WGS-3		0.363266	MDA kit	66pg	0.171818	0.057499
HL60_66pg_MDAkit_WGS-3		0.363266	MDA kit	66pg	0.171919	0.0575515
HL60_66pg_MDAkit_WGS-3		0.363266	MDA kit	66pg	0.17202	0.057604
HL60_66pg_MDAkit_WGS-3		0.363266	MDA kit	66pg	0.172121	0.0576566
HL60_66pg_MDAkit_WGS-3		0.363266	MDA kit	66pg	0.172222	0.0577091
HL60_66pg_MDAkit_WGS-3		0.363266	MDA kit	66pg	0.172323	0.0577616
HL60_66pg_MDAkit_WGS-3		0.363266	MDA kit	66pg	0.172424	0.0578142
HL60_66pg_MDAkit_WGS-3		0.363266	MDA kit	66pg	0.172525	0.0578667
HL60_66pg_MDAkit_WGS-3		0.363266	MDA kit	66pg	0.172626	0.0579192
HL60_66pg_MDAkit_WGS-3		0.363266	MDA kit	66pg	0.172727	0.0579766
HL60_66pg_MDAkit_WGS-3		0.363266	MDA kit	66pg	0.172828	0.0580339
HL60_66pg_MDAkit_WGS-3		0.363266	MDA kit	66pg	0.172929	0.0580912
HL60_66pg_MDAkit_WGS-3		0.363266	MDA kit	66pg	0.17303	0.0581485
HL60_66pg_MDAkit_WGS-3		0.363266	MDA kit	66pg	0.173131	0.0582058
HL60_66pg_MDAkit_WGS-3		0.363266	MDA kit	66pg	0.173232	0.0582631
HL60_66pg_MDAkit_WGS-3		0.363266	MDA kit	66pg	0.173333	0.0583204
HL60_66pg_MDAkit_WGS-3		0.363266	MDA kit	66pg	0.173434	0.0583777
HL60_66pg_MDAkit_WGS-3		0.363266	MDA kit	66pg	0.173535	0.058435
HL60_66pg_MDAkit_WGS-3		0.363266	MDA kit	66pg	0.173636	0.0584923
HL60_66pg_MDAkit_WGS-3		0.363266	MDA kit	66pg	0.173737	0.0585496
HL60_66pg_MDAkit_WGS-3		0.363266	MDA kit	66pg	0.173838	0.0586069
HL60_66pg_MDAkit_WGS-3		0.363266	MDA kit	66pg	0.173939	0.0586642
HL60_66pg_MDAkit_WGS-3		0.363266	MDA kit	66pg	0.17404	0.0587216
HL60_66pg_MDAkit_WGS-3		0.363266	MDA kit	66pg	0.174141	0.0587789
HL60_66pg_MDAkit_WGS-3		0.363266	MDA kit	66pg	0.174242	0.0588362
HL60_66pg_MDAkit_WGS-3		0.363266	MDA kit	66pg	0.174343	0.0588935
HL60_66pg_MDAkit_WGS-3		0.363266	MDA kit	66pg	0.174444	0.0589508
HL60_66pg_MDAkit_WGS-3		0.363266	MDA kit	66pg	0.174545	0.0590081
HL60_66pg_MDAkit_WGS-3		0.363266	MDA kit	66pg	0.174646	0.0590654
HL60_66pg_MDAkit_WGS-3		0.363266	MDA kit	66pg	0.174747	0.0591227
HL60_66pg_MDAkit_WGS-3		0.363266	MDA kit	66pg	0.174848	0.05918
HL60_66pg_MDAkit_WGS-3		0.363266	MDA kit	66pg	0.174949	0.0592373
HL60_66pg_MDAkit_WGS-3		0.363266	MDA kit	66pg	0.175051	0.0592946
HL60_66pg_MDAkit_WGS-3		0.363266	MDA kit	66pg	0.175152	0.0593519
HL60_66pg_MDAkit_WGS-3		0.363266	MDA kit	66pg	0.175253	0.0594093
HL60_66pg_MDAkit_WGS-3		0.363266	MDA kit	66pg	0.175354	0.0594666
HL60_66pg_MDAkit_WGS-3		0.363266	MDA kit	66pg	0.175455	0.0595239
HL60_66pg_MDAkit_WGS-3		0.363266	MDA kit	66pg	0.175556	0.0595812
HL60_66pg_MDAkit_WGS-3		0.363266	MDA kit	66pg	0.175657	0.0596385
HL60_66pg_MDAkit_WGS-3		0.363266	MDA kit	66pg	0.175758	0.0596958
HL60_66pg_MDAkit_WGS-3		0.363266	MDA kit	66pg	0.175859	0.0597531
HL60_66pg_MDAkit_WGS-3		0.363266	MDA kit	66pg	0.17596	0.0598104
HL60_66pg_MDAkit_WGS-3		0.363266	MDA kit	66pg	0.176061	0.0598677
HL60_66pg_MDAkit_WGS-3		0.363266	MDA kit	66pg	0.176162	0.059925
HL60_66pg_MDAkit_WGS-3		0.363266	MDA kit	66pg	0.176263	0.0599823
HL60_66pg_MDAkit_WGS-3		0.363266	MDA kit	66pg	0.176364	0.0600396
HL60_66pg_MDAkit_WGS-3		0.363266	MDA kit	66pg	0.176465	0.0600969
HL60_66pg_MDAkit_WGS-3		0.363266	MDA kit	66pg	0.176566	0.0601543
HL60_66pg_MDAkit_WGS-3		0.363266	MDA kit	66pg	0.176667	0.0602116
HL60_66pg_MDAkit_WGS-3		0.363266	MDA kit	66pg	0.176768	0.0602689
HL60_66pg_MDAkit_WGS-3		0.363266	MDA kit	66pg	0.176869	0.0603262
HL60_66pg_MDAkit_WGS-3		0.363266	MDA kit	66pg	0.17697	0.0603835
HL60_66pg_MDAkit_WGS-3		0.363266	MDA kit	66pg	0.177071	0.0604408
HL60_66pg_MDAkit_WGS-3		0.363266	MDA kit	66pg	0.177172	0.0604981
HL60_66pg_MDAkit_WGS-3		0.363266	MDA kit	66pg	0.177273	0.0605554
HL60_66pg_MDAkit_WGS-3		0.363266	MDA kit	66pg	0.177374	0.0606127
HL60_66pg_MDAkit_WGS-3		0.363266	MDA kit	66pg	0.177475	0.06067
HL60_66pg_MDAkit_WGS-3		0.363266	MDA kit	66pg	0.177576	0.0607273
HL60_66pg_MDAkit_WGS-3		0.363266	MDA kit	66pg	0.177677	0.0607846
HL60_66pg_MDAkit_WGS-3		0.363266	MDA kit	66pg	0.177778	0.0608419
HL60_66pg_MDAkit_WGS-3		0.363266	MDA kit	66pg	0.177879	0.0608993
HL60_66pg_MDAkit_WGS-3		0.363266	MDA kit	66pg	0.17798	0.0609566
HL60_66pg_MDAkit_WGS-3		0.363266	MDA kit	66pg	0.178081	0.0610139
HL60_66pg_MDAkit_WGS-3		0.363266	MDA kit	66pg	0.178182	0.0610712
HL60_66pg_MDAkit_WGS-3		0.363266	MDA kit	66pg	0.178283	0.0611285
HL60_66pg_MDAkit_WGS-3		0.363266	MDA kit	66pg	0.178384	0.0611858
HL60_66pg_MDAkit_WGS-3		0.363266	MDA kit	66pg	0.178485	0.0612431
HL60_66pg_MDAkit_WGS-3		0.363266	MDA kit	66pg	0.178586	0.0613004
HL60_66pg_MDAkit_WGS-3		0.363266	MDA kit	66pg	0.178687	0.0613577
HL60_66pg_MDAkit_WGS-3		0.363266	MDA kit	66pg	0.178788	0.061415
HL60_66pg_MDAkit_WGS-3		0.363266	MDA kit	66pg	0.178889	0.0614723
HL60_66pg_MDAkit_WGS-3		0.363266	MDA kit	66pg	0.17899	0.0615296
HL60_66pg_MDAkit_WGS-3		0.363266	MDA kit	66pg	0.179091	0.061587
HL60_66pg_MDAkit_WGS-3		0.363266	MDA kit	66pg	0.179192	0.0616443
HL60_66pg_MDAkit_WGS-3		0.363266	MDA kit	66pg	0.179293	0.0617016
HL60_66pg_MDAkit_WGS-3		0.363266	MDA kit	66pg	0.179394	0.0617589
HL60_66pg_MDAkit_WGS-3		0.363266	MDA kit	66pg	0.179495	0.0618162
HL60_66pg_MDAkit_WGS-3		0.363266	MDA kit	66pg	0.179596	0.0618735
HL60_66pg_MDAkit_WGS-3		0.363266	MDA kit	66pg	0.179697	0.0619308
HL60_66pg_MDAkit_WGS-3		0.363266	MDA kit	66pg	0.179798	0.0619881
HL60_66pg_MDAkit_WGS-3		0.363266	MDA kit	66pg	0.179899	0.0620454
HL60_66pg_MDAkit_WGS-3		0.363266	MDA kit	66pg	0.18	0.0621027
HL60_66pg_MDAkit_WGS-3		0.363266	MDA kit	66pg	0.180101	0.06216
HL60_66pg_MDAkit_WGS-3		0.363266	MDA kit	66pg	0.180202	0.0622173
HL60_66pg_MDAkit_WGS-3		0.363266	MDA kit	66pg	0.180303	0.0622746
HL60_66pg_MDAkit_WGS-3		0.363266	MDA kit	66pg	0.180404	0.062332
HL60_66pg_MDAkit_WGS-3		0.363266	MDA kit	66pg	0.180505	0.0623893
HL60_66pg_MDAkit_WGS-3		0.363266	MDA kit	66pg	0.180606	0.0624466
HL60_66pg_MDAkit_WGS-3		0.363266	MDA kit	66pg	0.180707	0.0625039
HL60_66pg_MDAkit_WGS-3		0.363266	MDA kit	66pg	0.180808	0.0625612
HL60_66pg_MDAkit_WGS-3		0.363266	MDA kit	66pg	0.180909	0.0626185
HL60_66pg_MDAkit_WGS-3		0.363266	MDA kit	66pg	0.18101	0.0626758
HL60_66pg_MDAkit_WGS-3		0.363266	MDA kit	66pg	0.181111	0.0627331
HL60_66pg_MDAkit_WGS-3		0.363266	MDA kit	66pg	0.181212	0.0627904
HL60_66pg_MDAkit_WGS-3		0.363266	MDA kit	66pg	0.181313	0.0628477
HL60_66pg_MDAkit_WGS-3		0.363266	MDA kit	66pg	0.181414	0.062905
HL60_66pg_MDAkit_WGS-3		0.363266	MDA kit	66pg	0.181515	0.0629623
HL60_66pg_MDAkit_WGS-3		0.363266	MDA kit	66pg	0.181616	0.0630197
HL60_66pg_MDAkit_WGS-3		0.363266	MDA kit	66pg	0.181717	0.063077
HL60_66pg_MDAkit_WGS-3		0.363266	MDA kit	66pg	0.181818	0.0631343
HL60_66pg_MDAkit_WGS-3		0.363266	MDA kit	66pg	0.181919	0.0631916
HL60_66pg_MDAkit_WGS-3		0.363266	MDA kit	66pg	0.18202	0.0632489
HL60_66pg_MDAkit_WGS-3		0.363266	MDA kit	66pg	0.182121	0.0633062
HL60_66pg_MDAkit_WGS-3		0.363266	MDA kit	66pg	0.182222	0.0633635
HL60_66pg_MDAkit_WGS-3		0.363266	MDA kit	66pg	0.182323	0.0634208
HL60_66pg_MDAkit_WGS-3		0.363266	MDA kit	66pg	0.182424	0.0634781
HL60_66pg_MDAkit_WGS-3		0.363266	MDA kit	66pg	0.182525	0.0635354
HL60_66pg_MDAkit_WGS-3		0.363266	MDA kit	66pg	0.182626	0.0635927
HL60_66pg_MDAkit_WGS-3		0.363266	MDA kit	66pg	0.182727	0.06365
HL60_66pg_MDAkit_WGS-3		0.363266	MDA kit	66pg	0.182828	0.0637073
HL60_66pg_MDAkit_WGS-3		0.363266	MDA kit	66pg	0.182929	0.0637647
HL60_66pg_MDAkit_WGS-3		0.363266	MDA kit	66pg	0.18303	0.063822
HL60_66pg_MDAkit_WGS-3		0.363266	MDA kit	66pg	0.183131	0.0638793
HL60_66pg_MDAkit_WGS-3		0.363266	MDA kit	66pg	0.183232	0.0639366
HL60_66pg_MDAkit_WGS-3		0.363266	MDA kit	66pg	0.183333	0.0639939
HL60_66pg_MDAkit_WGS-3		0.363266	MDA kit	66pg	0.183434	0.0640512
HL60_66pg_MDAkit_WGS-3		0.363266	MDA kit	66pg	0.183535	0.0641085
HL60_66pg_MDAkit_WGS-3		0.363266	MDA kit	66pg	0.183636	0.0641658
HL60_66pg_MDAkit_WGS-3		0.363266	MDA kit	66pg	0.183737	0.0642231
HL60_66pg_MDAkit_WGS-3		0.363266	MDA kit	66pg	0.183838	0.0642804
HL60_66pg_MDAkit_WGS-3		0.363266	MDA kit	66pg	0.183939	0.0643377
HL60_66pg_MDAkit_WGS-3		0.363266	MDA kit	66pg	0.18404	0.064395
HL60_66pg_MDAkit_WGS-3		0.363266	MDA kit	66pg	0.184141	0.0644524
HL60_66pg_MDAkit_WGS-3		0.363266	MDA kit	66pg	0.184242	0.0645097
HL60_66pg_MDAkit_WGS-3		0.363266	MDA kit	66pg	0.184343	0.064567
HL60_66pg_MDAkit_WGS-3		0.363266	MDA kit	66pg	0.184444	0.0646243
HL60_66pg_MDAkit_WGS-3		0.363266	MDA kit	66pg	0.184545	0.0646816
HL60_66pg_MDAkit_WGS-3		0.363266	MDA kit	66pg	0.184646	0.0647389
HL60_66pg_MDAkit_WGS-3		0.363266	MDA kit	66pg	0.184747	0.0647962
HL60_66pg_MDAkit_WGS-3		0.363266	MDA kit	66pg	0.184848	0.0648535
HL60_66pg_MDAkit_WGS-3		0.363266	MDA kit	66pg	0.184949	0.0649108
HL60_66pg_MDAkit_WGS-3		0.363266	MDA kit	66pg	0.185051	0.0649681
HL60_66pg_MDAkit_WGS-3		0.363266	MDA kit	66pg	0.185152	0.0650254
HL60_66pg_MDAkit_WGS-3		0.363266	MDA kit	66pg	0.185253	0.0650827
HL60_66pg_MDAkit_WGS-3		0.363266	MDA kit	66pg	0.185354	0.06514
HL60_66pg_MDAkit_WGS-3		0.363266	MDA kit	66pg	0.185455	0.0651974
HL60_66pg_MDAkit_WGS-3		0.363266	MDA kit	66pg	0.185556	0.0652547
HL60_66pg_MDAkit_WGS-3		0.363266	MDA kit	66pg	0.185657	0.065312
HL60_66pg_MDAkit_WGS-3		0.363266	MDA kit	66pg	0.185758	0.0653693
HL60_66pg_MDAkit_WGS-3		0.363266	MDA kit	66pg	0.185859	0.0654266
HL60_66pg_MDAkit_WGS-3		0.363266	MDA kit	66pg	0.18596	0.0654839
HL60_66pg_MDAkit_WGS-3		0.363266	MDA kit	66pg	0.186061	0.0655412
HL60_66pg_MDAkit_WGS-3		0.363266	MDA kit	66pg	0.186162	0.0655985
HL60_66pg_MDAkit_WGS-3		0.363266	MDA kit	66pg	0.186263	0.0656558
HL60_66pg_MDAkit_WGS-3		0.363266	MDA kit	66pg	0.186364	0.0657131
HL60_66pg_MDAkit_WGS-3		0.363266	MDA kit	66pg	0.186465	0.0657704
HL60_66pg_MDAkit_WGS-3		0.363266	MDA kit	66pg	0.186566	0.0658277
HL60_66pg_MDAkit_WGS-3		0.363266	MDA kit	66pg	0.186667	0.065885
HL60_66pg_MDAkit_WGS-3		0.363266	MDA kit	66pg	0.186768	0.0659424
HL60_66pg_MDAkit_WGS-3		0.363266	MDA kit	66pg	0.186869	0.0659997
HL60_66pg_MDAkit_WGS-3		0.363266	MDA kit	66pg	0.18697	0.066057
HL60_66pg_MDAkit_WGS-3		0.363266	MDA kit	66pg	0.187071	0.0661143
HL60_66pg_MDAkit_WGS-3		0.363266	MDA kit	66pg	0.187172	0.0661716
HL60_66pg_MDAkit_WGS-3		0.363266	MDA kit	66pg	0.187273	0.0662289
HL60_66pg_MDAkit_WGS-3		0.363266	MDA kit	66pg	0.187374	0.0662862
HL60_66pg_MDAkit_WGS-3		0.363266	MDA kit	66pg	0.187475	0.0663435
HL60_66pg_MDAkit_WGS-3		0.363266	MDA kit	66pg	0.187576	0.0664008
HL60_66pg_MDAkit_WGS-3		0.363266	MDA kit	66pg	0.187677	0.0664581
HL60_66pg_MDAkit_WGS-3		0.363266	MDA kit	66pg	0.187778	0.0665154
HL60_66pg_MDAkit_WGS-3		0.363266	MDA kit	66pg	0.187879	0.0665727
HL60_66pg_MDAkit_WGS-3		0.363266	MDA kit	66pg	0.18798	0.0666301
HL60_66pg_MDAkit_WGS-3		0.363266	MDA kit	66pg	0.188081	0.0666874
HL60_66pg_MDAkit_WGS-3		0.363266	MDA kit	66pg	0.188182	0.0667447
HL60_66pg_MDAkit_WGS-3		0.363266	MDA kit	66pg	0.188283	0.066802
HL60_66pg_MDAkit_WGS-3		0.363266	MDA kit	66pg	0.188384	0.0668593
HL60_66pg_MDAkit_WGS-3		0.363266	MDA kit	66pg	0.188485	0.0669166
HL60_66pg_MDAkit_WGS-3		0.363266	MDA kit	66pg	0.188586	0.0669739
HL60_66pg_MDAkit_WGS-3		0.363266	MDA kit	66pg	0.188687	0.0670312
HL60_66pg_MDAkit_WGS-3		0.363266	MDA kit	66pg	0.188788	0.0670885
HL60_66pg_MDAkit_WGS-3		0.363266	MDA kit	66pg	0.188889	0.0671458
HL60_66pg_MDAkit_WGS-3		0.363266	MDA kit	66pg	0.18899	0.0672031
HL60_66pg_MDAkit_WGS-3		0.363266	MDA kit	66pg	0.189091	0.0672604
HL60_66pg_MDAkit_WGS-3		0.363266	MDA kit	66pg	0.189192	0.0673177
HL60_66pg_MDAkit_WGS-3		0.363266	MDA kit	66pg	0.189293	0.0673751
HL60_66pg_MDAkit_WGS-3		0.363266	MDA kit	66pg	0.189394	0.0674324
HL60_66pg_MDAkit_WGS-3		0.363266	MDA kit	66pg	0.189495	0.0674897
HL60_66pg_MDAkit_WGS-3		0.363266	MDA kit	66pg	0.189596	0.067547
HL60_66pg_MDAkit_WGS-3		0.363266	MDA kit	66pg	0.189697	0.0676043
HL60_66pg_MDAkit_WGS-3		0.363266	MDA kit	66pg	0.189798	0.0676616
HL60_66pg_MDAkit_WGS-3		0.363266	MDA kit	66pg	0.189899	0.0677189
HL60_66pg_MDAkit_WGS-3		0.363266	MDA kit	66pg	0.19	0.0677762
HL60_66pg_MDAkit_WGS-3		0.363266	MDA kit	66pg	0.190101	0.0678335
HL60_66pg_MDAkit_WGS-3		0.363266	MDA kit	66pg	0.190202	0.0678908
HL60_66pg_MDAkit_WGS-3		0.363266	MDA kit	66pg	0.190303	0.0679481
HL60_66pg_MDAkit_WGS-3		0.363266	MDA kit	66pg	0.190404	0.0680054
HL60_66pg_MDAkit_WGS-3		0.363266	MDA kit	66pg	0.190505	0.0680628
HL60_66pg_MDAkit_WGS-3		0.363266	MDA kit	66pg	0.190606	0.0681201
HL60_66pg_MDAkit_WGS-3		0.363266	MDA kit	66pg	0.190707	0.0681774
HL60_66pg_MDAkit_WGS-3		0.363266	MDA kit	66pg	0.190808	0.0682347
HL60_66pg_MDAkit_WGS-3		0.363266	MDA kit	66pg	0.190909	0.068292
HL60_66pg_MDAkit_WGS-3		0.363266	MDA kit	66pg	0.19101	0.0683493
HL60_66pg_MDAkit_WGS-3		0.363266	MDA kit	66pg	0.191111	0.0684066
HL60_66pg_MDAkit_WGS-3		0.363266	MDA kit	66pg	0.191212	0.0684639
HL60_66pg_MDAkit_WGS-3		0.363266	MDA kit	66pg	0.191313	0.0685212
HL60_66pg_MDAkit_WGS-3		0.363266	MDA kit	66pg	0.191414	0.0685785
HL60_66pg_MDAkit_WGS-3		0.363266	MDA kit	66pg	0.191515	0.0686358
HL60_66pg_MDAkit_WGS-3		0.363266	MDA kit	66pg	0.191616	0.0686931
HL60_66pg_MDAkit_WGS-3		0.363266	MDA kit	66pg	0.191717	0.0687504
HL60_66pg_MDAkit_WGS-3		0.363266	MDA kit	66pg	0.191818	0.0688078
HL60_66pg_MDAkit_WGS-3		0.363266	MDA kit	66pg	0.191919	0.0688651
HL60_66pg_MDAkit_WGS-3		0.363266	MDA kit	66pg	0.19202	0.0689224
HL60_66pg_MDAkit_WGS-3		0.363266	MDA kit	66pg	0.192121	0.0689797
HL60_66pg_MDAkit_WGS-3		0.363266	MDA kit	66pg	0.192222	0.069037
HL60_66pg_MDAkit_WGS-3		0.363266	MDA kit	66pg	0.192323	0.0690943
HL60_66pg_MDAkit_WGS-3		0.363266	MDA kit	66pg	0.192424	0.0691516
HL60_66pg_MDAkit_WGS-3		0.363266	MDA kit	66pg	0.192525	0.0692089
HL60_66pg_MDAkit_WGS-3		0.363266	MDA kit	66pg	0.192626	0.0692662
HL60_66pg_MDAkit_WGS-3		0.363266	MDA kit	66pg	0.192727	0.0693235
HL60_66pg_MDAkit_WGS-3		0.363266	MDA kit	66pg	0.192828	0.0693808
HL60_66pg_MDAkit_WGS-3		0.363266	MDA kit	66pg	0.192929	0.0694381
HL60_66pg_MDAkit_WGS-3		0.363266	MDA kit	66pg	0.19303	0.0694955
HL60_66pg_MDAkit_WGS-3		0.363266	MDA kit	66pg	0.193131	0.0695528
HL60_66pg_MDAkit_WGS-3		0.363266	MDA kit	66pg	0.193232	0.0696101
HL60_66pg_MDAkit_WGS-3		0.363266	MDA kit	66pg	0.193333	0.0696674
HL60_66pg_MDAkit_WGS-3		0.363266	MDA kit	66pg	0.193434	0.0697247
HL60_66pg_MDAkit_WGS-3		0.363266	MDA kit	66pg	0.193535	0.069782
HL60_66pg_MDAkit_WGS-3		0.363266	MDA kit	66pg	0.193636	0.0698393
HL60_66pg_MDAkit_WGS-3		0.363266	MDA kit	66pg	0.193737	0.0698966
HL60_66pg_MDAkit_WGS-3		0.363266	MDA kit	66pg	0.193838	0.0699539
HL60_66pg_MDAkit_WGS-3		0.363266	MDA kit	66pg	0.193939	0.0700112
HL60_66pg_MDAkit_WGS-3		0.363266	MDA kit	66pg	0.19404	0.0700685
HL60_66pg_MDAkit_WGS-3		0.363266	MDA kit	66pg	0.194141	0.0701258
HL60_66pg_MDAkit_WGS-3		0.363266	MDA kit	66pg	0.194242	0.0701831
HL60_66pg_MDAkit_WGS-3		0.363266	MDA kit	66pg	0.194343	0.0702405
HL60_66pg_MDAkit_WGS-3		0.363266	MDA kit	66pg	0.194444	0.0702978
HL60_66pg_MDAkit_WGS-3		0.363266	MDA kit	66pg	0.194545	0.0703551
HL60_66pg_MDAkit_WGS-3		0.363266	MDA kit	66pg	0.194646	0.0704124
HL60_66pg_MDAkit_WGS-3		0.363266	MDA kit	66pg	0.194747	0.0704697
HL60_66pg_MDAkit_WGS-3		0.363266	MDA kit	66pg	0.194848	0.070527
HL60_66pg_MDAkit_WGS-3		0.363266	MDA kit	66pg	0.194949	0.0705843
HL60_66pg_MDAkit_WGS-3		0.363266	MDA kit	66pg	0.195051	0.0706416
HL60_66pg_MDAkit_WGS-3		0.363266	MDA kit	66pg	0.195152	0.0706989
HL60_66pg_MDAkit_WGS-3		0.363266	MDA kit	66pg	0.195253	0.0707562
HL60_66pg_MDAkit_WGS-3		0.363266	MDA kit	66pg	0.195354	0.0708135
HL60_66pg_MDAkit_WGS-3		0.363266	MDA kit	66pg	0.195455	0.0708708
HL60_66pg_MDAkit_WGS-3		0.363266	MDA kit	66pg	0.195556	0.0709282
HL60_66pg_MDAkit_WGS-3		0.363266	MDA kit	66pg	0.195657	0.0709855
HL60_66pg_MDAkit_WGS-3		0.363266	MDA kit	66pg	0.195758	0.0710428
HL60_66pg_MDAkit_WGS-3		0.363266	MDA kit	66pg	0.195859	0.0711001
HL60_66pg_MDAkit_WGS-3		0.363266	MDA kit	66pg	0.19596	0.0711574
HL60_66pg_MDAkit_WGS-3		0.363266	MDA kit	66pg	0.196061	0.0712147
HL60_66pg_MDAkit_WGS-3		0.363266	MDA kit	66pg	0.196162	0.071272
HL60_66pg_MDAkit_WGS-3		0.363266	MDA kit	66pg	0.196263	0.0713293
HL60_66pg_MDAkit_WGS-3		0.363266	MDA kit	66pg	0.196364	0.0713866
HL60_66pg_MDAkit_WGS-3		0.363266	MDA kit	66pg	0.196465	0.0714439
HL60_66pg_MDAkit_WGS-3		0.363266	MDA kit	66pg	0.196566	0.0715012
HL60_66pg_MDAkit_WGS-3		0.363266	MDA kit	66pg	0.196667	0.0715585
HL60_66pg_MDAkit_WGS-3		0.363266	MDA kit	66pg	0.196768	0.0716158
HL60_66pg_MDAkit_WGS-3		0.363266	MDA kit	66pg	0.196869	0.0716732
HL60_66pg_MDAkit_WGS-3		0.363266	MDA kit	66pg	0.19697	0.0717305
HL60_66pg_MDAkit_WGS-3		0.363266	MDA kit	66pg	0.197071	0.0717878
HL60_66pg_MDAkit_WGS-3		0.363266	MDA kit	66pg	0.197172	0.0718451
HL60_66pg_MDAkit_WGS-3		0.363266	MDA kit	66pg	0.197273	0.0719024
HL60_66pg_MDAkit_WGS-3		0.363266	MDA kit	66pg	0.197374	0.0719597
HL60_66pg_MDAkit_WGS-3		0.363266	MDA kit	66pg	0.197475	0.072017
HL60_66pg_MDAkit_WGS-3		0.363266	MDA kit	66pg	0.197576	0.0720743
HL60_66pg_MDAkit_WGS-3		0.363266	MDA kit	66pg	0.197677	0.0721316
HL60_66pg_MDAkit_WGS-3		0.363266	MDA kit	66pg	0.197778	0.0721889
HL60_66pg_MDAkit_WGS-3		0.363266	MDA kit	66pg	0.197879	0.0722462
HL60_66pg_MDAkit_WGS-3		0.363266	MDA kit	66pg	0.19798	0.0723035
HL60_66pg_MDAkit_WGS-3		0.363266	MDA kit	66pg	0.198081	0.0723608
HL60_66pg_MDAkit_WGS-3		0.363266	MDA kit	66pg	0.198182	0.0724182
HL60_66pg_MDAkit_WGS-3		0.363266	MDA kit	66pg	0.198283	0.0724755
HL60_66pg_MDAkit_WGS-3		0.363266	MDA kit	66pg	0.198384	0.0725328
HL60_66pg_MDAkit_WGS-3		0.363266	MDA kit	66pg	0.198485	0.0725901
HL60_66pg_MDAkit_WGS-3		0.363266	MDA kit	66pg	0.198586	0.0726474
HL60_66pg_MDAkit_WGS-3		0.363266	MDA kit	66pg	0.198687	0.0727047
HL60_66pg_MDAkit_WGS-3		0.363266	MDA kit	66pg	0.198788	0.072762
HL60_66pg_MDAkit_WGS-3		0.363266	MDA kit	66pg	0.198889	0.0728193
HL60_66pg_MDAkit_WGS-3		0.363266	MDA kit	66pg	0.19899	0.0728766
HL60_66pg_MDAkit_WGS-3		0.363266	MDA kit	66pg	0.199091	0.0729339
HL60_66pg_MDAkit_WGS-3		0.363266	MDA kit	66pg	0.199192	0.0729912
HL60_66pg_MDAkit_WGS-3		0.363266	MDA kit	66pg	0.199293	0.0730485
HL60_66pg_MDAkit_WGS-3		0.363266	MDA kit	66pg	0.199394	0.0731059
HL60_66pg_MDAkit_WGS-3		0.363266	MDA kit	66pg	0.199495	0.0731632
HL60_66pg_MDAkit_WGS-3		0.363266	MDA kit	66pg	0.199596	0.0732205
HL60_66pg_MDAkit_WGS-3		0.363266	MDA kit	66pg	0.199697	0.0732778
HL60_66pg_MDAkit_WGS-3		0.363266	MDA kit	66pg	0.199798	0.0733351
HL60_66pg_MDAkit_WGS-3		0.363266	MDA kit	66pg	0.199899	0.0733924
HL60_66pg_MDAkit_WGS-3		0.363266	MDA kit	66pg	0.2	0.0734497
HL60_66pg_MDAkit_WGS-3		0.363266	MDA kit	66pg	0.200101	0.073507
HL60_66pg_MDAkit_WGS-3		0.363266	MDA kit	66pg	0.200202	0.0735643
HL60_66pg_MDAkit_WGS-3		0.363266	MDA kit	66pg	0.200303	0.0736216
HL60_66pg_MDAkit_WGS-3		0.363266	MDA kit	66pg	0.200404	0.0736789
HL60_66pg_MDAkit_WGS-3		0.363266	MDA kit	66pg	0.200505	0.0737362
HL60_66pg_MDAkit_WGS-3		0.363266	MDA kit	66pg	0.200606	0.0737935
HL60_66pg_MDAkit_WGS-3		0.363266	MDA kit	66pg	0.200707	0.0738509
HL60_66pg_MDAkit_WGS-3		0.363266	MDA kit	66pg	0.200808	0.0739082
HL60_66pg_MDAkit_WGS-3		0.363266	MDA kit	66pg	0.200909	0.0739655
HL60_66pg_MDAkit_WGS-3		0.363266	MDA kit	66pg	0.20101	0.0740228
HL60_66pg_MDAkit_WGS-3		0.363266	MDA kit	66pg	0.201111	0.0740801
HL60_66pg_MDAkit_WGS-3		0.363266	MDA kit	66pg	0.201212	0.0741374
HL60_66pg_MDAkit_WGS-3		0.363266	MDA kit	66pg	0.201313	0.0741947
HL60_66pg_MDAkit_WGS-3		0.363266	MDA kit	66pg	0.201414	0.074252
HL60_66pg_MDAkit_WGS-3		0.363266	MDA kit	66pg	0.201515	0.0743093
HL60_66pg_MDAkit_WGS-3		0.363266	MDA kit	66pg	0.201616	0.0743666
HL60_66pg_MDAkit_WGS-3		0.363266	MDA kit	66pg	0.201717	0.0744239
HL60_66pg_MDAkit_WGS-3		0.363266	MDA kit	66pg	0.201818	0.0744812
HL60_66pg_MDAkit_WGS-3		0.363266	MDA kit	66pg	0.201919	0.0745386
[truncated: 77,201 more rows]

## Sheet: Figure 3e
sample_id	Barcode	Method	Template	Area_Under_the_Lorenz_curve
HL60_66pg_bMDA_WGS-2	TTGAAT	bMDA	66pg	0.381278
HL60_66pg_bMDA_WGS-2	TATAAG	bMDA	66pg	0.382631
HL60_66pg_bMDA_WGS-2	TAACCG	bMDA	66pg	0.383738
HL60_66pg_bMDA_WGS-2	TAAGTC	bMDA	66pg	0.381406
HL60_66pg_bMDA_WGS-2	TACATA	bMDA	66pg	0.380411
HL60_66pg_bMDA_WGS-2	TAGAGC	bMDA	66pg	0.383941
HL60_66pg_bMDA_WGS-2	TCTAGT	bMDA	66pg	0.372668
HL60_66pg_bMDA_WGS-2	TCATGC	bMDA	66pg	0.379159
HL60_66pg_bMDA_WGS-2	TCAGAT	bMDA	66pg	0.378161
HL60_66pg_bMDA_WGS-2	TCCCAG	bMDA	66pg	0.380371
HL60_66pg_bMDA_WGS-2	TCGACG	bMDA	66pg	0.380066
HL60_66pg_bMDA_WGS-2	TGAAAC	bMDA	66pg	0.380646
HL60_66pg_bMDA_WGS-2	TGACTA	bMDA	66pg	0.377174
HL60_66pg_bMDA_WGS-2	TTTCAA	bMDA	66pg	0.377641
HL60_66pg_bMDA_WGS-2	ATTTAG	bMDA	66pg	0.378361
HL60_66pg_bMDA_WGS-2	ATCACC	bMDA	66pg	0.375556
HL60_66pg_bMDA_WGS-2	ATCCAT	bMDA	66pg	0.373422
HL60_66pg_bMDA_WGS-2	TTTGCT	bMDA	66pg	0.377803
HL60_66pg_bMDA_WGS-2	AATTGT	bMDA	66pg	0.374297
HL60_66pg_bMDA_WGS-2	AATACA	bMDA	66pg	0.376925
HL60_66pg_bMDA_WGS-2	AAACGA	bMDA	66pg	0.383349
HL60_66pg_bMDA_WGS-2	AAAGCT	bMDA	66pg	0.381023
HL60_66pg_bMDA_WGS-2	AAGTAA	bMDA	66pg	0.376509
HL60_66pg_bMDA_WGS-2	ACTAAC	bMDA	66pg	0.375724
HL60_66pg_bMDA_WGS-2	ACTCTG	bMDA	66pg	0.379705
HL60_66pg_bMDA_WGS-2	TTATTG	bMDA	66pg	0.380097
HL60_66pg_bMDA_WGS-2	ACATCG	bMDA	66pg	0.377632
HL60_66pg_bMDA_WGS-2	ACCAGA	bMDA	66pg	0.382815
HL60_66pg_bMDA_WGS-2	ACGGTA	bMDA	66pg	0.380543
HL60_66pg_bMDA_WGS-2	AGCTCA	bMDA	66pg	0.375718
HL60_66pg_bMDA_WGS-2	TTAACA	bMDA	66pg	0.377493
HL60_66pg_bMDA_WGS-2	CTTAGA	bMDA	66pg	0.384605
HL60_66pg_bMDA_WGS-2	CTTCCG	bMDA	66pg	0.381494
HL60_66pg_bMDA_WGS-2	CTATAT	bMDA	66pg	0.374319
HL60_66pg_bMDA_WGS-2	CTAGCC	bMDA	66pg	0.384278
HL60_66pg_bMDA_WGS-2	CTCATT	bMDA	66pg	0.375375
HL60_66pg_bMDA_WGS-2	CACGGC	bMDA	66pg	0.385203
HL60_66pg_bMDA_WGS-2	TTACGT	bMDA	66pg	0.380904
HL60_66pg_bMDA_WGS-2	CCTGTT	bMDA	66pg	0.377294
HL60_66pg_bMDA_WGS-2	CCAAAG	bMDA	66pg	0.382604
HL60_66pg_bMDA_WGS-2	CCCTTG	bMDA	66pg	0.378639
HL60_66pg_bMDA_WGS-2	CCCGAA	bMDA	66pg	0.378263
HL60_66pg_bMDA_WGS-2	CGTGCA	bMDA	66pg	0.381898
HL60_66pg_bMDA_WGS-2	CGAACT	bMDA	66pg	0.379179
HL60_66pg_bMDA_WGS-2	TTCTAC	bMDA	66pg	0.373963
HL60_66pg_bMDA_WGS-2	CGGCTT	bMDA	66pg	0.377121
HL60_66pg_bMDA_WGS-2	GTAGTT	bMDA	66pg	0.3732
HL60_66pg_bMDA_WGS-2	TTGTGA	bMDA	66pg	0.380896
HL60_66pg_MDAkit_WGS-1		MDA kit	66pg	0.366531
HL60_66pg_MDAkit_WGS-2		MDA kit	66pg	0.361868
HL60_66pg_MDAkit_WGS-3		MDA kit	66pg	0.363266
HL60_66pg_MDA_WGS-8		MDA	66pg	0.380152
HL60_66pg_MDA_WGS-5		MDA	66pg	0.380918
HL60_66pg_MDA_WGS-6		MDA	66pg	0.382387
HL60_66pg_MDA_WGS-9		MDA	66pg	0.36152
HL60_66pg_MDA_WGS-10		MDA	66pg	0.369563
HL60_66pg_MDA_WGS-7		MDA	66pg	0.377287
HL60_66pg_MDA_WGS-11		MDA	66pg	0.379213
HL60_gDNA_bulk_WGS-3		HL60 gDNA	Bulk	0.393647
HL60_gDNA_bulk_WGS-2		HL60 gDNA	Bulk	0.394596
HL60_66pg_MDA_WGS-2		MDA	66pg	0.384967
HL60_66pg_MDA_WGS-3		MDA	66pg	0.384113
HL60_66pg_MDA_WGS-4		MDA	66pg	0.383558
HL60_66pg_bMDA_WGS-1	TTTCAA	bMDA	66pg	0.377267
HL60_66pg_bMDA_WGS-1	TTTGCT	bMDA	66pg	0.376658
HL60_66pg_bMDA_WGS-1	TTATTG	bMDA	66pg	0.378933
HL60_66pg_bMDA_WGS-1	TTAACA	bMDA	66pg	0.377303
HL60_66pg_bMDA_WGS-1	TTACGT	bMDA	66pg	0.378325
HL60_66pg_bMDA_WGS-1	TTCTAC	bMDA	66pg	0.375606
HL60_66pg_bMDA_WGS-1	TTGTGA	bMDA	66pg	0.378002
HL60_66pg_bMDA_WGS-1	TTGAAT	bMDA	66pg	0.377377
HL60_66pg_bMDA_WGS-1	TATAAG	bMDA	66pg	0.38269
HL60_66pg_bMDA_WGS-1	TAACCG	bMDA	66pg	0.382311
HL60_66pg_bMDA_WGS-1	TAAGTC	bMDA	66pg	0.38135
HL60_66pg_bMDA_WGS-1	TACATA	bMDA	66pg	0.372579
HL60_66pg_bMDA_WGS-1	TAGAGC	bMDA	66pg	0.38346
HL60_66pg_bMDA_WGS-1	TCTAGT	bMDA	66pg	0.367392
HL60_66pg_bMDA_WGS-1	TCATGC	bMDA	66pg	0.376836
HL60_66pg_bMDA_WGS-1	TCAGAT	bMDA	66pg	0.376341
HL60_66pg_bMDA_WGS-1	TCCCAG	bMDA	66pg	0.380713
HL60_66pg_bMDA_WGS-1	TCGACG	bMDA	66pg	0.380188
HL60_66pg_bMDA_WGS-1	TGAAAC	bMDA	66pg	0.379931
HL60_66pg_bMDA_WGS-1	TGACTA	bMDA	66pg	0.377199
HL60_66pg_bMDA_WGS-1	ATTTAG	bMDA	66pg	0.378149
HL60_66pg_bMDA_WGS-1	ATCACC	bMDA	66pg	0.374651
HL60_66pg_bMDA_WGS-1	ATCCAT	bMDA	66pg	0.372683
HL60_66pg_bMDA_WGS-1	AATTGT	bMDA	66pg	0.375621
HL60_66pg_bMDA_WGS-1	AATACA	bMDA	66pg	0.37331
HL60_66pg_bMDA_WGS-1	AAACGA	bMDA	66pg	0.379001
HL60_66pg_bMDA_WGS-1	AAAGCT	bMDA	66pg	0.378061
HL60_66pg_bMDA_WGS-1	AAGTAA	bMDA	66pg	0.378477
HL60_66pg_bMDA_WGS-1	ACTAAC	bMDA	66pg	0.372302
HL60_66pg_bMDA_WGS-1	ACTCTG	bMDA	66pg	0.376466
HL60_66pg_bMDA_WGS-1	ACATCG	bMDA	66pg	0.376542
HL60_66pg_bMDA_WGS-1	ACCAGA	bMDA	66pg	0.376675
HL60_66pg_bMDA_WGS-1	ACGGTA	bMDA	66pg	0.369952
HL60_66pg_bMDA_WGS-1	AGCTCA	bMDA	66pg	0.374683
HL60_66pg_bMDA_WGS-1	CTTAGA	bMDA	66pg	0.383248
HL60_66pg_bMDA_WGS-1	CTTCCG	bMDA	66pg	0.380287
HL60_66pg_bMDA_WGS-1	CTATAT	bMDA	66pg	0.373602
HL60_66pg_bMDA_WGS-1	CTAGCC	bMDA	66pg	0.381941
HL60_66pg_bMDA_WGS-1	CTCATT	bMDA	66pg	0.373866
HL60_66pg_bMDA_WGS-1	CACGGC	bMDA	66pg	0.383019
HL60_66pg_bMDA_WGS-1	CCTGTT	bMDA	66pg	0.374484
HL60_66pg_bMDA_WGS-1	CCAAAG	bMDA	66pg	0.382485
HL60_66pg_bMDA_WGS-1	CCCTTG	bMDA	66pg	0.377535
HL60_66pg_bMDA_WGS-1	CCCGAA	bMDA	66pg	0.376675
HL60_66pg_bMDA_WGS-1	CGTGCA	bMDA	66pg	0.376873
HL60_66pg_bMDA_WGS-1	CGAACT	bMDA	66pg	0.376141
HL60_66pg_bMDA_WGS-1	CGGCTT	bMDA	66pg	0.377992
HL60_66pg_bMDA_WGS-1	GTAGTT	bMDA	66pg	0.37552
HL60_gDNA_bulk_WGS-1		HL60 gDNA	Bulk	0.393154
HL60_66pg_MDA_WGS-1		MDA	66pg	0.386631
HL60_66pg_bMDA_WGS-3	CTTAGA	bMDA	66pg	0.386031
HL60_66pg_bMDA_WGS-4	CGTGCA	bMDA	66pg	0.381589
HL60_single_cell_MDA_WGS-2		MDA	single cell	0.365547
HL60_single_cell_MDA_WGS-3		MDA	single cell	0.293778
HL60_single_cell_MDA_WGS-4		MDA	single cell	0.339755
HL60_single_cell_MDA_WGS-1		MDA	single cell	0.298801
HL60_single_cell_bMDA_WGS-1	TATAAG	bMDA	single cell	0.30908
HL60_single_cell_bMDA_WGS-5	TATAAG	bMDA	single cell	0.21884
HL60_single_cell_bMDA_WGS-2	TCGACG	bMDA	single cell	0.303826
HL60_single_cell_bMDA_WGS-6	AAACGA	bMDA	single cell	0.216508
HL60_single_cell_bMDA_WGS-7	CTTAGA	bMDA	single cell	0.285492
HL60_single_cell_bMDA_WGS-3	CCAAAG	bMDA	single cell	0.313247
HL60_single_cell_bMDA_WGS-4	CGTGCA	bMDA	single cell	0.32788
HL60_single_cell_MDAkit_WGS-5		MDA kit	single cell	0.31202
HL60_single_cell_MDAkit_WGS-6		MDA kit	single cell	0.27289
HL60_single_cell_MDAkit_WGS-3		MDA kit	single cell	0.329111
HL60_single_cell_MDAkit_WGS-7		MDA kit	single cell	0.306937
HL60_single_cell_MDAkit_WGS-8		MDA kit	single cell	0.297528
HL60_single_cell_MDAkit_WGS-9		MDA kit	single cell	0.266028
HL60_single_cell_MDAkit_WGS-10		MDA kit	single cell	0.281593
HL60_single_cell_MDAkit_WGS-1		MDA kit	single cell	0.30898
HL60_single_cell_MDAkit_WGS-2		MDA kit	single cell	0.297254
HL60_single_cell_MDAkit_WGS-11		MDA kit	single cell	0.254899
HL60_single_cell_MDAkit_WGS-4		MDA kit	single cell	0.256193
HL60_FFPE_MDA_WGS-1		FFPE MDA	25 cells	0.133259
HL60_FFPE_MDA_WGS-2		FFPE MDA	25 cells	0.157013

## Sheet: Figure 3f
sample_id	Barcode	Method	Template	AUC	chr1:0	chr1:928732	chr1:1115725	chr1:1302223	chr1:1503562	chr1:1744349	chr1:1927356	chr1:2111300	chr1:2295546	chr1:2479738	chr1:2757455	chr1:2941145	chr1:3124286	chr1:3308850	chr1:3492028	chr1:3676439	chr1:4009897	chr1:4195726	chr1:4380667	chr1:4563681	chr1:4746226	chr1:4930642	chr1:5115118	chr1:5300218	chr1:5483166	chr1:5666085	chr1:5850270	chr1:6034290	chr1:6217078	chr1:6401452	chr1:6585392	chr1:6768192	chr1:6951488	chr1:7133952	chr1:7318000	chr1:7504747	chr1:7690418	chr1:7872872	chr1:8056859	chr1:8239502	chr1:8422063	chr1:8606799	chr1:8791367	chr1:8974838	chr1:9158296
HL60_single_cell_MDAkit_WGS-1		MDA kit	single cell	0.30898	0	0	0	0	0	0	0	0	0	0	0	0	0	0	0	0	0	0	0	0	0	0	0	0	0	0	0	0	0	0	0	0	0	0	0	0	0	0	0	0	0	0	0	0	0
HL60_single_cell_MDAkit_WGS-2		MDA kit	single cell	0.297254	0	0	0	0	0	0	0	0	0	0	0	0	0	0	0	0	0	0	0	0	0	0	0	0	0	0	0	0	0	0	0	0	0	0	0	0	0	0	0	0	0	0	0	0	0
HL60_single_cell_MDAkit_WGS-3		MDA kit	single cell	0.329111	0	0	0	0	0	0	0	0	0	0	0	0	0	0	0	0	0	0	0	0	0	0	0	0	0	0	0	0	0	0	0	0	0	0	0	0	0	0	0	0	0	0	0	0	0
HL60_single_cell_MDAkit_WGS-4		MDA kit	single cell	0.256193	0	0	0	0	0	0	0	0	0	0	0	0	0	0	0	0	0	0	0	0	0	0	0	0	0	0	0	0	0	0	0	0	0	0	0	0	0	0	0	0	0	0	0	0	0
HL60_66pg_bMDA_WGS-2	TAACCG	bMDA	66pg	0.383738	0	0	0	0	0	0	0	0	0	0	0	0	0	0	0	0	0	0	0	0	0	0	0	0	0	0	0	0	0	0	0	0	0	0	0	0	0	0	0	0	0	0	0	0	0
HL60_66pg_bMDA_WGS-2	AGCTCA	bMDA	66pg	0.375718	0	0	0	0	0	0	0	0	0	0	0	0	0	0	0	0	0	0	0	0	0	0	0	0	0	0	0	0	0	0	0	0	0	0	0	0	0	0	0	0	0	0	0	0	0
HL60_66pg_MDAkit_WGS-1		MDA kit	66pg	0.366531	0	0	0	0	0	0	0	0	0	0	0	0	0	0	0	0	0	0	0	0	0	0	0	0	0	0	0	0	0	0	0	0	0	0	0	0	0	0	0	0	0	0	0	0	0
HL60_66pg_MDAkit_WGS-2		MDA kit	66pg	0.361868	0	0	0	0	0	0	0	0	0	0	0	0	0	0	0	0	0	0	0	0	0	0	0	0	0	0	0	0	0	0	0	0	0	0	0	0	0	0	0	0	0	0	0	0	0
HL60_66pg_MDAkit_WGS-3		MDA kit	66pg	0.363266	0	0	0	0	0	0	0	0	0	0	0	0	0	0	0	0	0	0	0	0	0	0	0	0	0	0	0	0	0	0	0	0	0	0	0	0	0	0	0	0	0	0	0	0	0
HL60_66pg_MDA_WGS-5		MDA	66pg	0.380918	0	0	0	0	0	0	0	0	0	0	0	0	0	0	0	0	0	0	0	0	0	0	0	0	0	0	0	0	0	0	0	0	0	0	0	0	0	0	0	0	0	0	0	0	0
HL60_66pg_MDA_WGS-6		MDA	66pg	0.382387	0	0	0	0	0	0	0	0	0	0	0	0	0	0	0	0	0	0	0	0	0	0	0	0	0	0	0	0	0	0	0	0	0	0	0	0	0	0	0	0	0	0	0	0	0
HL60_66pg_MDA_WGS-10		MDA	66pg	0.369563	0	0	0	0	0	0	0	0	0	0	0	0	0	0	0	0	0	0	0	0	0	0	0	0	0	0	0	0	0	0	0	0	0	0	0	0	0	0	0	0	0	0	0	0	0
HL60_single_cell_bMDA_WGS-1	TATAAG	bMDA	single cell	0.30908	0.342341	0.342341	0.342341	0.342341	0.342341	0.342341	0.342341	0.342341	0.342341	0.342341	0.342341	0.342341	0.342341	0.342341	0.342341	0.342341	0.342341	0.342341	0.342341	0.342341	0.342341	0.342341	0.342341	0.342341	0.342341	0.342341	0.342341	0.342341	0.342341	0.342341	0.342341	0.342341	0.342341	0.342341	0.342341	0.342341	0.342341	0.342341	0.342341	0.342341	0.342341	0.342341	0.342341	0.342341	0.342341
HL60_single_cell_bMDA_WGS-2	TCGACG	bMDA	single cell	0.303826	1.80977	1.80977	1.80977	1.80977	0.330539	0.330539	0.330539	0.330539	0.330539	0.330539	0.330539	0.330539	0.330539	0.330539	0.330539	0.330539	0.330539	0.330539	0.330539	0.330539	0.330539	0.330539	0.330539	0.330539	0.330539	0.330539	0.330539	0.330539	0.330539	0.330539	0.330539	0.330539	0.330539	0.330539	0.330539	0.330539	0.330539	0.330539	0.330539	0.330539	0.330539	0.330539	0.330539	0.330539	0.330539
HL60_single_cell_bMDA_WGS-3	CCAAAG	bMDA	single cell	0.313247	0	0	0	0	0	0	0	0	0	0	0	0	0	0	0	0	0	0	0	0	0	0	0	0	0	0	0	0	0	0	0	0	0	0	0	0	0	0	0	0	0	0	0	0	0
HL60_single_cell_bMDA_WGS-4	CGTGCA	bMDA	single cell	0.32788	0	0	0	0	0	0	0	0	0	0	0	0	0	0	0	0	0	0	0	0	0	0	0	0	0	0	0	0	0	0	0	0	0	0	0	0	0	0	0	0	0	0	0	0	0
HL60_single_cell_MDA_WGS-2		MDA	single cell	0.365547	0	0	0	0	0	0	0	0	0	0	0	0	0	0	0	0	0	0	0	0	0	0	0	0	0	0	0	0	0	0	0	0	0	0	0	0	0	0	0	0	0	0	0	0	0
HL60_single_cell_MDA_WGS-3		MDA	single cell	0.293778	0	0	0	0	0	0	0	0	0	0	0	0	0	0	0	0	0	0	0	0	0	0	0	0	0	0	0	0	0	0	0	0	0	0	0	0	0	0	0	0	0	0	0	0	0
HL60_single_cell_MDA_WGS-4		MDA	single cell	0.339755	0	0	0	0	0	0	0	0	0	0	0	0	0	0	0	0	0	0	0	0	0	0	0	0	0	0	0	0	0	0	0	0	0	0	0	0	0	0	0	0	0	0	0	0	0
HL60_single_cell_MDA_WGS-1		MDA	single cell	0.298801	0	0	0	0	0	0	0	0	0	0	0	0	0	0	0	0	0	0	0	0	0	0	0	0	0	0	0	0	0	0	0	0	0	0	0	0	0	0	0	0	0	0	0	0	0
HL60_gDNA_bulk_WGS-1		Bulk	Bulk	0.393154	0	0	0	0	0	0	0	0	0	0	0	0	0	0	0	0	0	0	0	0	0	0	0	0	0	0	0	0	0	0	0	0	0	0	0	0	0	0	0	0	0	0	0	0	0
HL60_66pg_MDA_WGS-3		MDA	66pg	0.384113	0	0	0	0	0	0	0	0	0	0	0	0	0	0	0	0	0	0	0	0	0	0	0	0	0	0	0	0	0	0	0	0	0	0	0	0	0	0	0	0	0	0	0	0	0
HL60_66pg_bMDA_WGS-1	TTGAAT	bMDA	66pg	0.377377	0	0	0	0	0	0	0	0	0	0	0	0	0	0	0	0	0	0	0	0	0	0	0	0	0	0	0	0	0	0	0	0	0	0	0	0	0	0	0	0	0	0	0	0	0
HL60_66pg_bMDA_WGS-1	GTAGTT	bMDA	66pg	0.37552	0	0	0	0	0	0	0	0	0	0	0	0	0	0	0	0	0	0	0	0	0	0	0	0	0	0	0	0	0	0	0	0	0	0	0	0	0	0	0	0	0	0	0	0	0
[truncated: 5,000 more columns]

## Sheet: Figure 3g
sample_id	Method	ADOR	FPR
HL60_single_cell_bMDA_Exome-1	bMDA	0.141026	17.9284
HL60_single_cell_bMDA_Exome-2	bMDA	0.154554	6.74904
HL60_single_cell_bMDA_Exome-3	bMDA	0.101828	8.46634
HL60_single_cell_MDA_Exome-1	MDA	0.233548	11.9164
HL60_single_cell_MDA_Exome-2	MDA	0.248106	13.1859
HL60_single_cell_MDA_Exome-3	MDA	0.0885757	4.702
HL60_single_cell_MDAkit_Exome-1	MDA kit	0.308791	17.9952
HL60_single_cell_MDAkit_Exome-2	MDA kit	0.171771	26.4058
HL60_single_cell_MDAkit_Exome-3	MDA kit	0.35187	20.1937
HL60_single_cell_MALBAC_Exome	MALBAC	0.410028	940.707

## Sheet: Figure 4b, S8c
sample_id	Barcode	sample_origin	Template	Method	FPR_target(bp)	FP	FPR
TNBC_bMDA_WES	TTTCAA	T2 Tumor	cell cluster	MDA-based	21891915	14	0.639505
TNBC_bMDA_WES	TTATTG	T2 Tumor	cell cluster	MDA-based	24459761	2	0.0817669
TNBC_bMDA_WES	TTAACA	T2 Tumor	cell cluster	MDA-based	22775116	8	0.351261
TNBC_bMDA_WES	TTACGT	T2 Tumor	cell cluster	MDA-based	25283515	1	0.0395515
TNBC_bMDA_WES	TTCTAC	T2 Tumor	cell cluster	MDA-based	25641646	4	0.155996
TNBC_bMDA_WES	TTGTGA	T2 Tumor	cell cluster	MDA-based	20738525	9	0.433975
TNBC_bMDA_WES	TTGAAT	T2 Tumor	cell cluster	MDA-based	21175867	12	0.566683
TNBC_bMDA_WES	TATAAG	T2 Tumor	cell cluster	MDA-based	21141906	8	0.378395
TNBC_bMDA_WES	TAACCG	T2 Tumor	cell cluster	MDA-based	25652852	6	0.233892
TNBC_bMDA_WES	TACATA	T2 Tumor	cell cluster	MDA-based	23550557	6	0.254771
TNBC_bMDA_WES	TAGAGC	T2 Tumor	cell cluster	MDA-based	21873733	15	0.685754
TNBC_bMDA_WES	TCTAGT	T2 Tumor	cell cluster	MDA-based	17607835	3	0.170379
TNBC_bMDA_WES	TCATGC	T2 Tumor	cell cluster	MDA-based	23144867	26	1.12336
TNBC_bMDA_WES	TCAGAT	T2 Tumor	cell cluster	MDA-based	22437711	13	0.579382
TNBC_bMDA_WES	TCCCAG	T2 Tumor	cell cluster	MDA-based	21658012	14	0.646412
TNBC_bMDA_WES	TCGACG	T2 Tumor	cell cluster	MDA-based	22747309	4	0.175845
TNBC_bMDA_WES	TGACTA	T2 Tumor	cell cluster	MDA-based	20966420	7	0.333867
TNBC_bMDA_WES	ATTTAG	T2 Tumor	cell cluster	MDA-based	20510019	13	0.633837
TNBC_bMDA_WES	ATCACC	T2 Tumor	cell cluster	MDA-based	25109205	21	0.836347
TNBC_bMDA_WES	ATCCAT	T2 Tumor	cell cluster	MDA-based	19793804	46	2.32396
TNBC_bMDA_WES	AATTGT	T2 Tumor	cell cluster	MDA-based	22239185	17	0.764417
TNBC_bMDA_WES	AATACA	T2 Tumor	cell cluster	MDA-based	22862544	7	0.306178
TNBC_bMDA_WES	AAACGA	T2 Tumor	cell cluster	MDA-based	25448060	6	0.235774
TNBC_bMDA_WES	AAGTAA	T2 Tumor	cell cluster	MDA-based	20479914	29	1.41602
HL60_single_cell_MDAkit_Exome-1		HL60	single-cell	MDA-based	21227886	382	17.9952
HL60_single_cell_MDAkit_Exome-2		HL60	single-cell	MDA-based	30561475	807	26.4058
HL60_single_cell_MDAkit_Exome-3		HL60	single-cell	MDA-based	23472640	474	20.1937
HL60_single_cell_MDAkit_Exome-4		HL60	single-cell	MDA-based	18655333	216	11.5785
HL60_single_cell_MDA_Exome-1		HL60	single-cell	MDA-based	7720443	92	11.9164
HL60_single_cell_MDA_Exome-2		HL60	single-cell	MDA-based	7659700	101	13.1859
HL60_single_cell_MDA_Exome-3		HL60	single-cell	MDA-based	9570401	45	4.702
HL60_single_cell_bMDA_Exome-1	TCGACG	HL60	single-cell	MDA-based	4573745	82	17.9284
HL60_single_cell_bMDA_Exome-2	CCAAAG	HL60	single-cell	MDA-based	4889587	33	6.74904
HL60_single_cell_bMDA_Exome-3	CGTGCA	HL60	single-cell	MDA-based	6496311	55	8.46634

[truncated: 29 more sheets: Figure 4c, Figure 4d, S5d, Figure 4f, Figure 4g, Figure 4h, Figure 4i, Figure 5b, S9b, Figure 5c,d, Figure 5e, 6f-h, Figure 6b,c, Figure 6d,e, S10 Rainfall, Figure 6d,e CNA, Figure S1c-e, Figure S1d CNA, Figure S2a, Figure S2b, Figure S2c, Figure S3b-d, Figure S4b, Figure S4c …]
